# Supplementary material for: Genomic surveillance of the pneumonia outbreak caused by Mycoplasma pneumoniae among patients in Russia from January 2024 to June 2025
Source: Front Cell Infect Microbiol. 2026 Mar 25;16:1736929. doi: 10.3389/fcimb.2026.1736929 (PMC13057555; doi:10.3389/fcimb.2026.1736929)
Supplement: Supplementary file 1 [file Table1.xlsx]

## Sheet: Table 1_ Primer sequences
Table 1. Primer sequences targeting mpgA, parC, parE, 23S rRNA genes
Primer ID	Gene	Primer sequence	Estimated length of product (n.p.)
Pool A
A1 F	mpgA	AACTGCCTTGTCCAAGTCCA	1200
A1 R	mpgA	TCTTCAACTGGGCGGATAGTT
A2 F	mpgA	TCAGGCATGGTCAACAAACA	940
A2 R	mpgA	GCCGATGTTGGAAAACGTC
A3 F	mpgA	AAACTGAACCTCCCCGCTTAC	1160
A3 R	mpgA	GGGTAAACAAGCGGTTGAAGTC
Pool C
C1 F	mpgA	AAGGCGGACGATTTTGGTACT	1060
C1 R	mpgA	GGGCTTAATAAAGGCATCAACC
C2 F	mpgA	GGTGTTGGATTATGTGCCC	1120
C2 R	mpgA	ATCCCACACACTCTCCAC
C3 F	mpgA	ATACGGGGAATGATGTGGT	810
C3 R	mpgA	CGGGTTTTTTAGGTGGTTG
Pool D
D1 F	parC, parE	TTCTCAAGGGGCTAGATGCTGT	1207
D1 R	parC, parE	CGCCGGTGCTAATTTACCAAAC
D2 F	parC, parE	GGATGTCACAAGCCTGAAAGAAC	1187
D2 R	parC, parE	CAACTATTTGTGCGCGTCGTG
D3 F	gyrA, gyrB	CAAGCTTACGATTCCAGTAGCATTAAGATT	1227
D3 R	gyrA, gyrB	TGTCAAAGGGAGATTTCCTGCG
D4 F	gyrA, gyrB	GCACGGATTGTCGGTGATGTAAT	1174
D4 R	gyrA, gyrB	TCAGCTAACACCTGTTGACAGAAC
D5 F	23S rRNA	CTAAGGGCTTATGGTGGATGCC	907
D5 R	23S rRNA	CGCCATCATACATTCAGTAGCTT
D6 F	23S rRNA	GATGATGTCGAGTGAATGAGTGATC	944
D6 R	23S rRNA	GATATGAACTCTTGGGCAGTATCAGC
Pool E
E1 F	parC, parE	TGGAACGTAACAGTGTTGATGCT	1229
E1 R	parC, parE	ATGTCTTTGAGTAGTTCAAACCCG
E2 F	parC, parE	AGGCGGTTTCCATGATTGATGA	1222
E2 R	parC, parE	CTAGCTCCACTTAAACAAACGCA
E3 F	gyrA, gyrB	ACCGAAGTGCGTCCTCTAGTTA	1242
E3 R	gyrA, gyrB	GAGCCAAAGTTACCATGTCCGT
E4 F	gyrA, gyrB	CGAACGCTTCGGGTTAGATG	1227
E4 R	gyrA, gyrB	GTCTGTCTCGGTTGCTGTTGT
E5 F	23S rRNA	AGCGGATGACTTGTGATTAGGG	910
E5 R	23S rRNA	CCTTGGCTATAGTTCACTCGCTAA
E6 F	23S rRNA	ACTGTCTCGGCTATAGACTCGGT	924
E6 R	23S rRNA	CTACCAAAGGCTTCCAATAAGTCC

## Sheet: Table_2 Gb acc.numbers
Table 2. The list of Genbank accsesion numbers of complete MP genomes used for mgpA primers design
№	Genbank accsesion number
1	CP155805.1
2	GCF_009939765
3	GCF_000027345
4	GCF_030924755
5	GCF_002147855
6	GCF_030924455
7	GCF_002090295
8	GCF_030924895
9	GCF_009947205
10	GCF_030923325
11	GCF_030924335
12	GCF_030923825
13	GCF_030924595
14	GCF_030925355
15	GCF_030924825
16	GCF_030924935
17	GCF_030925175
18	GCF_030925055
19	GCF_030923305
20	GCF_910574535
21	GCF_030923585
22	GCF_030924175
23	GCF_009810775
24	GCF_030923835
25	GCF_030923535
26	GCF_009939785
27	GCF_002090315
28	GCF_030924265
29	GCF_030923495
30	GCF_030924705
31	GCF_030923415
32	GCF_030924255
33	GCF_030924615
34	GCF_030925035
35	GCF_030925085
36	GCF_000319675
37	GCF_030925315
38	GCF_030924875
39	GCF_030924675
40	GCF_030924775
41	GCF_000331085
42	GCF_030923395
43	GCF_002090275
44	GCF_001272815
45	GCF_002563495
46	GCF_030923755
47	GCF_002128045
48	GCF_002090235
49	GCF_001272795
50	GCF_030925295
51	GCF_030924795
52	GCF_030923515
53	GCF_030924815
54	GCF_030925375
55	GCF_030923795
56	GCF_030925115
57	GCF_030928045
58	GCF_009948395
59	GCF_030924995
60	GCF_030924395
61	GCF_030923245
62	GCF_030923335
63	GCF_030925235
64	GCF_002128145
65	GCF_002563515
66	GCF_002096035
67	GCF_009940965
68	GCF_009946285
69	GCF_030924155
70	GCF_002128065
71	GCF_002128025
72	GCF_009939845
73	GCF_030923225
74	GCF_030923435
75	GCF_009939975
76	GCF_030925015
77	GCF_030924375
78	GCF_001272755
79	GCF_009942655
80	GCF_030924275
81	GCF_030924205
82	GCF_030923885
83	GCF_030923575
84	GCF_030924475
85	GCF_009942395
86	GCF_002563345
87	GCF_002563435
88	GCF_030924355
89	GCF_030923875
90	GCF_009946845
91	GCF_030925215
92	GCF_009947985
93	GCF_030923695
94	GCF_030924025
95	GCF_030159455
96	GCF_030159375
97	GCF_030924635
98	GCF_030924065
99	GCF_009943805
100	GCF_030924015
101	GCF_030924505
102	GCF_002127985
103	GCF_009939825
104	GCF_009947575
105	GCF_030925255
106	GCF_009944335
107	GCF_030923285
108	GCF_009945165
109	GCF_030925385
110	GCF_030924715
111	GCF_009944075
112	GCF_030925135
113	GCF_009941705
114	GCF_009941325
115	GCF_002563415
116	GCF_009940325
117	GCF_030924495
118	GCF_009943205
119	GCF_030925335
120	GCF_009945535
121	GCF_002095995
122	GCF_030923555
123	GCF_030924235
124	GCF_002090215
125	GCF_009939805
126	GCF_002096015
127	GCF_001272735
128	GCF_001272775
129	GCF_030924695
130	GCF_030924535
131	GCF_009810595
132	GCF_030925245
133	GCF_030923165
134	GCF_030159435
135	GCF_030924915
136	GCF_030923675
137	GCF_030924945
138	GCF_009810695
139	GCF_009810455
140	GCF_009810235
141	GCF_030924195
142	GCF_030923315
143	GCF_030924105
144	GCF_030924575
145	GCF_030924095
146	GCF_001296735
147	GCF_001296705
148	GCF_009810115
149	GCF_001509195
150	GCF_009810355
151	GCF_001455795
152	GCF_009810295
153	GCF_009810835
154	GCF_009810395
155	GCF_001296725
156	GCF_001296855
157	GCF_001296615
158	GCF_001296815
159	GCF_001296895
160	GCF_001296905
161	GCF_001296825
162	GCF_001296605
163	GCF_009810895
164	GCF_030924135
165	GCF_030923185
166	GCF_030923475
167	GCF_030925165
168	GCF_030925155
169	GCF_009810435
170	GCF_009810735
171	GCF_030924435
172	GCF_009810915
173	GCF_009810975
174	GCF_009811255
175	GCF_009810955
176	GCF_009810755
177	GCF_009810575
178	GCF_001455675
179	GCF_009811095
180	GCF_009811275
181	GCF_001296685
182	GCF_001296665
183	GCF_001296485
184	GCF_001296505
185	GCF_001455685
186	GCF_009811055
187	GCF_009810815
188	GCF_000387745
189	GCF_002563365
190	GCF_002128205
191	GCF_002128185
192	GCF_001272875
193	GCF_001272855
194	GCF_001272895
195	GCF_002128235
196	GCF_001272715
197	GCF_002563355
198	GCF_009810415
199	GCF_002563545
200	GCF_900660465
201	GCF_001901705
202	GCF_001272835
203	GCF_000319655
204	GCF_001272915
205	GCF_009810555
206	GCF_009810055
207	GCF_009810035
208	GCF_009810015
209	GCF_009810335
210	GCF_009811155
211	GCF_009810315
212	GCF_009809995
213	GCF_009810195
214	GCF_009810135
215	GCF_009939745
216	GCF_009944725
217	GCF_002355715
218	GCF_009942155
219	GCF_009945865
220	GCF_030924315
221	GCF_030925075
222	GCF_030924545
223	GCF_030924835
224	GCF_030923175
225	GCF_030924655
226	GCF_030923455
227	GCF_009810995
228	GCF_030159415
229	GCF_009811295
230	GCF_009811215
231	GCF_009811235
232	GCF_009810375
233	GCF_009810635
234	GCF_009810275
235	GCF_009810615
236	GCF_009810255
237	GCF_009810675
238	GCF_009810715
239	GCF_009810175
240	GCF_009810495
241	GCF_009810535
242	GCF_009810515
243	GCF_002128005
244	GCF_002128265
245	GCF_002128125
246	GCF_000283755
247	GCF_009810655
248	GCF_009811175
249	GCF_009943505
250	GCF_009942915
251	GCF_001296765
252	GCF_009811195
253	GCF_009810155
254	GCF_009810875
255	GCF_001296785
256	GCF_002128165
257	GCF_002128285
258	GCF_002355695
259	GCF_002128105
260	GCF_002128085
261	GCF_030159395
262	GCF_030159355
263	GCF_030924925
264	GCF_001296625
265	GCF_009810795
266	GCF_009810935
267	GCF_001296565

## Sheet: Figure 1 Primers location 
Figure1. Location of designed primers for complete mpgA, parC, parE, 23S rRNA genes

## Sheet: Figure 2 EP of PCR products
Figure 2. Gel electrophoresis of PCR products with primer pools A,C,D,E targeting mpgA, parC, parE, 23S rRNA genes

## Sheet: Table 3 All Results
Table 3. PCR and sequencing results
№	region	ID	SBM ID	Age (y.o.)	Date pf sample collection	hAdV	hRhV	hBoV	MPV	hCoV HKU1	hCoV OC43	hCoV 229Е	hCoV NL63	RSV	hPIV 1/3	hPIV 2/4	Influenza A	SARS-CoV-2	Influenza B	M. pneumoniae	C. pneumoniae	H. influenzae	S. pneumoniae	IgM	IgG	Seq QC	gyrB	gyrA	23S	parE	parC	tree	P1_type
452	Altai territory	22T001	MPalt001	37	2024-12-13	N/A	N/A	N/A	37	N/A	N/A	N/A	N/A	N/A	N/A	N/A	N/A	N/A	N/A	N/A	N/A	N/A	N/A	2.858	0.531	FAILED						FAILED
453	Altai territory	22T0010	MPalt002	17	2024-12-18	N/A	N/A	N/A	N/A	N/A	N/A	N/A	N/A	N/A	N/A	N/A	N/A	N/A	N/A	35	N/A	37	N/A	1.009	0.903	FAILED						FAILED
288	Altai territory	22T002	MPalt003	17	2024-12-18	N/A	N/A	N/A	N/A	N/A	N/A	N/A	N/A	N/A	N/A	N/A	N/A	N/A	N/A	26	N/A	38	N/A	0.039	0.26	PASS		c.369G>T			c.900A>G	PASS	P1 type 1 (M129-B7)
289	Altai territory	22T003	MPalt004	15	2024-12-18	N/A	38	N/A	N/A	N/A	N/A	N/A	N/A	44	N/A	N/A	N/A	N/A	N/A	28	N/A	35	N/A	0.022	0.369	PASS		c.369G>T			c.900A>G	PASS	P1 type 1 (M129-B7)
287	Altai territory	22T004	MPalt005	17	2024-12-18	N/A	N/A	N/A	N/A	N/A	N/A	N/A	N/A	N/A	N/A	N/A	N/A	N/A	N/A	28	N/A	N/A	N/A	0.725	0.325	PASS		c.369G>T	n.2063A>G		c.900A>G	PASS	P1 type 1 (M129-B7)
454	Altai territory	22T005	MPalt006	74	2024-12-18	N/A	34	N/A	N/A	N/A	N/A	N/A	N/A	35	37	N/A	N/A	24	N/A	N/A	N/A	N/A	N/A	0.03	0.494	FAILED						FAILED
286	Altai territory	22T006	MPalt007	38	2024-12-18	N/A	N/A	N/A	N/A	N/A	N/A	N/A	N/A	N/A	N/A	N/A	N/A	N/A	N/A	36	N/A	N/A	N/A	0.775	0.433	PASS		c.369G>T			c.900A>G	PASS	P1 type 1 (M129-B7)
455	Altai territory	22T007	MPalt008	65	2024-12-18	N/A	36	N/A	N/A	N/A	N/A	N/A	N/A	N/A	N/A	N/A	N/A	N/A	N/A	N/A	N/A	N/A	N/A	0.143	1.529	FAILED						FAILED
456	Altai territory	22T008	MPalt009	27	2024-12-19	N/A	40	N/A	N/A	N/A	N/A	N/A	N/A	N/A	38	N/A	N/A	30	N/A	N/A	N/A	N/A	N/A	1.725	1.297	FAILED						FAILED
290	Altai territory	22T009	MPalt010	12	2024-12-20	N/A	N/A	N/A	N/A	N/A	N/A	N/A	N/A	N/A	N/A	N/A	N/A	N/A	N/A	34	N/A	N/A	N/A	1.817	0.475	PASS		c.369G>T	n.2063A>G		c.900A>G	PASS	P1 type 1 (M129-B7)
1	Amur region	795	MPamu028	13	2024-01-25	N/A	36.74	N/A	N/A	N/A	N/A	N/A	N/A	36.1	N/A	N/A	N/A	N/A	N/A	36.49	N/A	N/A	N/A			PASS		c.369G>T			c.900A>G	PASS	P1 type 1 (M129-B7)
343	Amur region	950	MPamu029	11	2024-02-04	N/A	N/A	N/A	N/A	N/A	N/A	N/A	N/A	36.35	N/A	N/A	N/A	N/A	N/A	44.37	N/A	N/A	N/A			FAILED						FAILED
2	Amur region	889	MPamu030	17	2024-01-31	N/A	35.57	N/A	N/A	N/A	N/A	N/A	N/A	36.65	N/A	N/A	N/A	N/A	N/A	33.19	N/A	N/A	N/A			PASS		c.369G>T			c.900A>G	PASS	P1 type 1 (M129-B7)
3	Amur region	1071	MPamu031	11	2024-02-07	N/A	30.25	N/A	N/A	N/A	N/A	N/A	N/A	31.17	40	N/A	N/A	N/A	N/A	37.71	N/A	37.22	N/A			PASS		c.369G>T			c.900A>G	PASS	P1 type 1 (M129-B7)
4	Amur region	1100	MPamu032	12	2024-02-09	N/A	29.88	N/A	N/A	N/A	N/A	N/A	N/A	31.47	33.51	N/A	N/A	N/A	N/A	31.4	N/A	N/A	N/A			PASS		c.369G>T			c.900A>G	PASS	P1 type 1 (M129-B7)
5	Amur region	1011	MPamu033	12	2024-02-05	N/A	32.94	N/A	N/A	N/A	N/A	N/A	N/A	33.92	N/A	N/A	N/A	N/A	N/A	37.96	N/A	N/A	N/A			PASS		c.369G>T			c.900A>G	FAILED
6	Amur region	1009	MPamu034	16	2024-02-07	N/A	29.3	N/A	N/A	N/A	N/A	N/A	N/A	31.31	33.35	N/A	N/A	N/A	N/A	35.64	N/A	37.71	N/A			PASS		c.369G>T			c.900A>G	PASS	P1 type 1 (M129-B7)
7	Amur region	1263	MPamu035	11	2024-02-09	N/A	31.2	N/A	N/A	N/A	N/A	N/A	N/A	33.2	35.69	N/A	N/A	N/A	N/A	36.25	N/A	N/A	N/A			PASS		c.369G>T			c.900A>G	PASS	P1 type 1 (M129-B7)
8	Amur region	1283	MPamu036	13	2024-02-12	N/A	N/A	N/A	N/A	N/A	N/A	N/A	N/A	N/A	N/A	N/A	N/A	N/A	N/A	36.17	N/A	N/A	N/A			PASS		c.369G>T			c.900A>G	PASS	P1 type 1 (M129-B7)
9	Amur region	1367	MPamu037	8	2024-02-14	N/A	35.91	38.52	N/A	N/A	N/A	N/A	N/A	37.54	N/A	N/A	N/A	N/A	N/A	39.03	N/A	N/A	N/A			PASS						FAILED
10	Amur region	1779	MPamu038	16	2024-02-15	N/A	35.03	N/A	N/A	N/A	N/A	N/A	N/A	35.46	N/A	N/A	N/A	N/A	N/A	33.78	N/A	29.63	44.06			PASS		c.369G>T		c.255C>A	c.900A>G	FAILED
11	Amur region	1788	MPamu039	9	2024-02-16	N/A	N/A	N/A	N/A	N/A	N/A	N/A	N/A	36.93	N/A	N/A	N/A	N/A	N/A	34.54	N/A	N/A	N/A			PASS		c.369G>T	n.2063A>G		c.900A>G	PASS	P1 type 1 (M129-B7)
12	Amur region	2106	MPamu040	13	2024-02-19	N/A	35.42	N/A	N/A	N/A	38.16	39.17	N/A	34.71	N/A	N/A	N/A	N/A	N/A	36.36	N/A	N/A	N/A			PASS		c.369G>T			c.900A>G	PASS	P1 type 1 (M129-B7)
13	Amur region	2224	MPamu041	12	2024-02-22	N/A	35.74	N/A	N/A	N/A	39.03	N/A	N/A	35.42	44.53	N/A	N/A	N/A	N/A	37.49	N/A	34.89	N/A			PASS		c.369G>T			c.900A>G	PASS	P1 type 1 (M129-B7)
14	Amur region	2226	MPamu042	14	2024-02-22	N/A	33.47	N/A	41.79	N/A	N/A	N/A	N/A	34.26	35.38	N/A	N/A	N/A	N/A	40.1	N/A	N/A	N/A			PASS		c.369G>T	n.2063A>G		c.900A>G	FAILED
15	Amur region	2216	MPamu043	8	2024-02-26	N/A	N/A	N/A	N/A	N/A	N/A	N/A	N/A	35.17	7.43	N/A	N/A	N/A	N/A	33.26	N/A	N/A	N/A			PASS		c.369G>T			c.900A>G	FAILED
16	Amur region	2291	MPamu044	16	2024-02-26	N/A	N/A	N/A	N/A	N/A	N/A	N/A	N/A	37.07	N/A	N/A	N/A	N/A	N/A	44.37	N/A	N/A	N/A			PASS		c.369G>T			c.900A>G	PASS	P1 type 1 (M129-B7)
17	Amur region	2292	MPamu045	12	2024-02-26	N/A	37.31	N/A	N/A	N/A	N/A	N/A	N/A	N/A	N/A	N/A	N/A	N/A	N/A	37.53	N/A	N/A	N/A			PASS		c.369G>T			c.900A>G	FAILED
18	Amur region	2494	MPamu046	9	2024-02-29	N/A	36.63	N/A	N/A	N/A	N/A	37.8	N/A	36.04	N/A	N/A	N/A	N/A	N/A	N/A	N/A	N/A	N/A			PASS		c.369G>T	n.2063A>G		c.900A>G	FAILED
19	Amur region	2296	MPamu047	15	2024-02-27	N/A	34.6	35.62	N/A	N/A	N/A	N/A	N/A	34.79	N/A	N/A	N/A	N/A	N/A	35.81	N/A	37.19	N/A			PASS		c.369G>T			c.900A>G	FAILED
20	Amur region	2298	MPamu048	17	2024-02-27	N/A	35.69	N/A	N/A	N/A	N/A	N/A	N/A	39.42	N/A	N/A	N/A	N/A	N/A	41.75	N/A	38.14	N/A			PASS		c.369G>T	n.2063A>G		c.900A>G	FAILED
21	Amur region	2564	MPamu049	2	2024-03-01	N/A	33.15	N/A	N/A	N/A	N/A	N/A	N/A	34.58	37.18	N/A	N/A	N/A	N/A	37.23	N/A	N/A	N/A			PASS		c.369G>T			c.900A>G	FAILED
22	Amur region	2566	MPamu050	3	2024-03-01	N/A	32.06	N/A	N/A	N/A	N/A	39.24	N/A	29.88	35.93	N/A	N/A	N/A	N/A	36.42	N/A	N/A	N/A			PASS		c.369G>T			c.900A>G	FAILED
23	Amur region	2870	MPamu051	2	2024-03-06	N/A	32.67	N/A	N/A	N/A	N/A	N/A	N/A	33.72	35.38	N/A	N/A	N/A	N/A	32.04	N/A	N/A	N/A			PASS		c.369G>T	n.2063A>G		c.900A>G	PASS	P1 type 1 (M129-B7)
24	Amur region	3309	MPamu052	17	2024-03-12	N/A	34.15	N/A	N/A	N/A	N/A	N/A	N/A	33.28	36.16	N/A	N/A	N/A	N/A	32.79	N/A	N/A	N/A			PASS		c.369G>T	n.2063A>G		c.900A>G	PASS	P1 type 1 (M129-B7)
390	Chuvash Republic	14288	MPchv012	12	2024-10-21	N/A	N/A	N/A	N/A	N/A	N/A	N/A	N/A	N/A	N/A	N/A	N/A	N/A	N/A	40.82	N/A	N/A	N/A			FAILED						FAILED
129	Chuvash Republic	14362	MPchv013	11	2024-10-21	N/A	N/A	N/A	N/A	N/A	N/A	N/A	N/A	N/A	N/A	N/A	N/A	N/A	N/A	34.84	N/A	N/A	N/A			PASS		c.369G>T			c.900A>G	PASS	P1 type 1 (M129-B7)
130	Chuvash Republic	14364	MPchv014	17	2024-10-21	N/A	N/A	N/A	N/A	N/A	N/A	N/A	N/A	N/A	N/A	N/A	N/A	N/A	N/A	36.13	N/A	N/A	N/A			PASS						PASS	P1 type 1 (M129-B7)
131	Chuvash Republic	14423	MPchv015	9	2024-10-22	N/A	N/A	N/A	N/A	N/A	N/A	N/A	N/A	N/A	N/A	N/A	N/A	N/A	N/A	30.4	N/A	N/A	N/A			PASS	c.606T>C;c.894T>C	c.446A>G;c.1065T>C;c.1597G>T;c.2113T>G	n.172_173insT	c.447G>A;c.853A>G	c.369C>G;c.660G>T;c.900A>G;c.1158C>G;c.1360C>T	PASS	P1 type 2 (FH)
391	Chuvash Republic	14426	MPchv016	14	2024-10-22	39.81	N/A	N/A	N/A	N/A	N/A	N/A	N/A	N/A	N/A	N/A	N/A	N/A	N/A	38.13	N/A	N/A	N/A			FAILED						FAILED
132	Chuvash Republic	14433	MPchv017	8	2024-10-22	N/A	N/A	N/A	N/A	N/A	N/A	N/A	N/A	N/A	N/A	N/A	N/A	N/A	N/A	33.73	N/A	N/A	N/A			PASS		c.369G>T			c.900A>G	PASS	P1 type 1 (M129-B7)
159	Chuvash Republic	14469	MPchv018	18	2024-10-23	N/A	N/A	N/A	N/A	N/A	N/A	N/A	N/A	N/A	N/A	N/A	N/A	N/A	N/A	N/A	N/A	N/A	N/A			PASS		c.369G>T			c.900A>G	PASS	P1 type 1 (M129-B7)
160	Chuvash Republic	14472	MPchv019	12	2024-10-23	N/A	N/A	N/A	N/A	N/A	N/A	N/A	N/A	N/A	N/A	N/A	N/A	N/A	N/A	33.15	N/A	N/A	39.63			PASS						FAILED
161	Chuvash Republic	14551	MPchv020	8	2024-10-23	N/A	N/A	N/A	N/A	N/A	N/A	N/A	N/A	N/A	N/A	N/A	N/A	N/A	N/A	33	N/A	N/A	27.31			PASS	c.606T>C;c.894T>C	c.446A>G;c.1065T>C;c.1597G>T;c.2113T>G	n.172_173insT;n.2063A>G	c.447G>A;c.853A>G	c.369C>G;c.660G>T;c.900A>G;c.1158C>G;c.1360C>T	PASS	P1 type 2 (FH)
162	Chuvash Republic	14552	MPchv021	13	2024-10-23	36.29	N/A	N/A	N/A	N/A	N/A	N/A	N/A	N/A	N/A	N/A	N/A	N/A	N/A	30.12	N/A	35.4	N/A			PASS		c.369G>T			c.900A>G	PASS	P1 type 1 (M129-B7)
163	Chuvash Republic	14553	MPchv022	12	2024-10-23	38.19	N/A	N/A	N/A	N/A	N/A	N/A	N/A	N/A	N/A	N/A	N/A	N/A	N/A	34.24	N/A	34.67	33.75			PASS		c.369G>T			c.900A>G	FAILED
164	Chuvash Republic	14560	MPchv023	15	2024-10-24	N/A	N/A	N/A	N/A	N/A	N/A	N/A	N/A	N/A	N/A	N/A	N/A	N/A	N/A	37.03	N/A	N/A	N/A			PASS		c.369G>T			c.900A>G	PASS	P1 type 1 (M129-B7)
165	Chuvash Republic	14561	MPchv024	16	2024-10-24	N/A	N/A	N/A	N/A	N/A	N/A	N/A	N/A	N/A	N/A	N/A	N/A	N/A	N/A	31.79	N/A	N/A	N/A			PASS		c.369G>T			c.900A>G	FAILED
166	Chuvash Republic	14645	MPchv025	3	2024-10-28	N/A	N/A	N/A	N/A	N/A	N/A	N/A	N/A	N/A	N/A	N/A	N/A	N/A	N/A	37.44	N/A	N/A	N/A			PASS		c.369G>T			c.900A>G	PASS	P1 type 1 (M129-B7)
167	Chuvash Republic	14646	MPchv026	7	2024-10-28	N/A	N/A	N/A	N/A	N/A	N/A	N/A	N/A	40.99	N/A	N/A	N/A	N/A	N/A	36.5	N/A	N/A	N/A			PASS		c.369G>T			c.900A>G	PASS	P1 type 1 (M129-B7)
168	Chuvash Republic	14647	MPchv027	16	2024-10-28	N/A	N/A	N/A	N/A	N/A	N/A	N/A	N/A	N/A	N/A	N/A	N/A	N/A	N/A	36.1	N/A	N/A	N/A			PASS		c.369G>T			c.900A>G	PASS	P1 type 1 (M129-B7)
169	Chuvash Republic	14755	MPchv028	10	2024-10-30	N/A	N/A	N/A	N/A	N/A	N/A	N/A	N/A	N/A	N/A	N/A	N/A	N/A	N/A	N/A	N/A	N/A	N/A			PASS		c.369G>T	n.2063A>G		c.900A>G	PASS	P1 type 1 (M129-B7)
170	Chuvash Republic	14756	MPchv029	4	2024-10-30	N/A	N/A	N/A	N/A	N/A	N/A	N/A	N/A	N/A	N/A	N/A	N/A	N/A	N/A	33.18	N/A	N/A	N/A			PASS		c.369G>T			c.900A>G	FAILED
399	Chuvash Republic	14825	MPchv030	8	2024-10-30	N/A	N/A	N/A	N/A	N/A	N/A	N/A	N/A	N/A	N/A	N/A	N/A	N/A	N/A	39.24	N/A	N/A	N/A			FAILED						FAILED
171	Chuvash Republic	14894	MPchv031	6	2024-10-31	N/A	N/A	N/A	N/A	N/A	N/A	N/A	N/A	N/A	N/A	N/A	N/A	N/A	N/A	29.62	N/A	25.64	38.7			PASS		c.369G>T			c.900A>G	PASS	P1 type 1 (M129-B7)
172	Chuvash Republic	14958	MPchv032	4	2024-11-01	N/A	N/A	N/A	N/A	N/A	N/A	N/A	N/A	N/A	N/A	N/A	N/A	38	N/A	38.66	N/A	37.41	N/A			PASS		c.369G>T			c.900A>G	FAILED
173	Chuvash Republic	14990	MPchv033	19	2024-11-05	N/A	N/A	N/A	N/A	N/A	N/A	N/A	N/A	N/A	N/A	N/A	N/A	N/A	N/A	N/A	N/A	N/A	N/A			PASS		c.369G>T			c.900A>G	PASS	P1 type 1 (M129-B7)
174	Chuvash Republic	15013	MPchv034	12	2024-11-05	N/A	N/A	N/A	N/A	N/A	N/A	N/A	N/A	N/A	N/A	N/A	N/A	N/A	N/A	32.18	N/A	N/A	N/A			PASS		c.369G>T	n.2063A>G		c.900A>G	FAILED
175	Chuvash Republic	15014	MPchv035	14	2024-11-05	N/A	N/A	N/A	N/A	N/A	N/A	N/A	N/A	N/A	N/A	N/A	N/A	N/A	N/A	N/A	N/A	N/A	N/A			PASS		c.369G>T	n.2063A>G		c.900A>G	PASS	P1 type 1 (M129-B7)
176	Chuvash Republic	15022	MPchv036	9	2024-11-05	N/A	N/A	N/A	N/A	N/A	N/A	N/A	N/A	N/A	N/A	N/A	N/A	N/A	N/A	32.51	N/A	N/A	N/A			PASS		c.369G>T			c.900A>G	PASS	P1 type 1 (M129-B7)
208	Chuvash Republic	15054	MPchv037	8	2024-11-06	N/A	N/A	N/A	N/A	N/A	N/A	N/A	N/A	N/A	N/A	N/A	N/A	N/A	N/A	40.72	N/A	N/A	N/A			PASS		c.369G>T			c.900A>G	PASS	P1 type 1 (M129-B7)
209	Chuvash Republic	15121	MPchv038	11	2024-11-06	N/A	N/A	N/A	N/A	N/A	N/A	N/A	N/A	N/A	N/A	N/A	N/A	N/A	N/A	35.18	N/A	N/A	N/A			PASS		c.369G>T			c.900A>G	PASS	P1 type 1 (M129-B7)
210	Chuvash Republic	15123	MPchv039	10	2024-11-06	N/A	N/A	N/A	N/A	N/A	N/A	N/A	N/A	N/A	N/A	N/A	N/A	N/A	N/A	28.86	N/A	N/A	33.36			PASS		c.369G>T	n.2063A>G		c.900A>G	PASS	P1 type 1 (M129-B7)
415	Chuvash Republic	15170	MPchv040	13	2024-11-08	37.61	N/A	N/A	N/A	N/A	N/A	N/A	N/A	N/A	N/A	N/A	N/A	N/A	N/A	36.4	N/A	37.19	N/A			FAILED						FAILED
211	Chuvash Republic	15171	MPchv041	11	2024-11-08	N/A	N/A	N/A	N/A	N/A	N/A	N/A	N/A	N/A	N/A	N/A	N/A	N/A	N/A	35.25	N/A	N/A	N/A			PASS	c.1264G>A				c.900A>G	PASS	P1 type 1 (M129-B7)
416	Chuvash Republic	15241	MPchv042	11	2024-11-11	N/A	N/A	N/A	N/A	N/A	N/A	N/A	N/A	N/A	N/A	N/A	N/A	N/A	N/A	30.42	N/A	N/A	N/A			FAILED						FAILED
212	Chuvash Republic	15266	MPchv043	-	2024-11-11	N/A	N/A	N/A	N/A	N/A	N/A	N/A	N/A	N/A	N/A	N/A	N/A	N/A	N/A	32.91	N/A	N/A	38.08			PASS			n.2064A>G			PASS	P1 type 1 (M129-B7)
417	Chuvash Republic	15267	MPchv044	5	2024-11-11	38.58	N/A	N/A	N/A	N/A	N/A	N/A	N/A	N/A	N/A	N/A	N/A	N/A	N/A	37.08	N/A	29.94	N/A			FAILED						FAILED
213	Chuvash Republic	15355	MPchv045	8	2024-10-28	N/A	N/A	N/A	N/A	N/A	N/A	N/A	N/A	N/A	N/A	N/A	N/A	N/A	N/A	37.27	N/A	39.55	N/A			PASS		c.369G>T	n.2064A>C		c.900A>G	PASS	P1 type 1 (M129-B7)
214	Chuvash Republic	15420	MPchv046	17	2024-10-28	N/A	N/A	N/A	N/A	N/A	N/A	N/A	N/A	N/A	N/A	N/A	N/A	N/A	N/A	34.41	N/A	N/A	N/A			PASS		c.369G>T	n.2063A>G		c.900A>G	PASS	P1 type 1 (M129-B7)
418	Chuvash Republic	15421	MPchv047	11	2024-10-30	N/A	N/A	N/A	N/A	N/A	N/A	N/A	N/A	N/A	N/A	N/A	N/A	N/A	N/A	N/A	N/A	N/A	N/A			FAILED						FAILED
419	Chuvash Republic	15437	MPchv048	5	2024-10-30	N/A	N/A	N/A	N/A	N/A	N/A	N/A	N/A	N/A	N/A	N/A	N/A	N/A	N/A	35.91	N/A	N/A	N/A			FAILED						FAILED
420	Chuvash Republic	15438	MPchv049	9	2024-10-30	N/A	N/A	N/A	N/A	N/A	N/A	N/A	N/A	N/A	N/A	N/A	N/A	29	N/A	34.1	N/A	N/A	N/A			FAILED						FAILED
421	Chuvash Republic	15439	MPchv050	7	2024-10-31	N/A	N/A	N/A	N/A	N/A	N/A	N/A	N/A	N/A	N/A	N/A	N/A	N/A	N/A	31.17	N/A	N/A	32.46			FAILED						FAILED
215	Chuvash Republic	15448	MPchv051	5	2024-11-01	N/A	N/A	N/A	N/A	N/A	N/A	N/A	N/A	N/A	N/A	N/A	N/A	N/A	N/A	34.08	N/A	N/A	N/A			PASS						PASS	P1 type 1 (M129-B7)
422	Chuvash Republic	15449	MPchv052	20	2024-11-05	N/A	N/A	N/A	N/A	N/A	N/A	N/A	N/A	N/A	N/A	N/A	N/A	N/A	N/A	N/A	N/A	N/A	N/A			FAILED						FAILED
216	Chuvash Republic	15472	MPchv053	11	2024-11-15	N/A	N/A	N/A	N/A	N/A	N/A	N/A	N/A	N/A	N/A	N/A	N/A	N/A	N/A	26.52	N/A	N/A	32.14			PASS		c.369G>T	n.2063A>G		c.900A>G	PASS	P1 type 1 (M129-B7)
217	Chuvash Republic	15473	MPchv054	6	2024-11-15	N/A	N/A	N/A	N/A	N/A	N/A	N/A	N/A	N/A	N/A	N/A	N/A	N/A	N/A	38.75	N/A	N/A	N/A			PASS		c.369G>T	n.2063A>G		c.900A>G	PASS	P1 type 1 (M129-B7)
423	Chuvash Republic	15474	MPchv055	3	2024-11-18	37.06	N/A	N/A	N/A	N/A	N/A	N/A	N/A	N/A	N/A	N/A	N/A	N/A	N/A	N/A	N/A	N/A	N/A			FAILED						FAILED
424	Chuvash Republic	15584	MPchv056	10	2024-11-18	N/A	N/A	N/A	N/A	N/A	N/A	N/A	N/A	N/A	N/A	N/A	N/A	N/A	N/A	35.25	N/A	N/A	N/A			FAILED						FAILED
218	Chuvash Republic	15716	MPchv057	12	2024-11-18	N/A	N/A	N/A	N/A	N/A	N/A	N/A	N/A	N/A	N/A	N/A	N/A	N/A	N/A	35.49	N/A	N/A	34.59			PASS		c.369G>T				PASS	P1 type 1 (M129-B7)
425	Chuvash Republic	15732	MPchv058	9	2024-11-19	N/A	N/A	N/A	N/A	N/A	N/A	N/A	N/A	N/A	N/A	N/A	N/A	N/A	N/A	N/A	N/A	N/A	N/A			FAILED						FAILED
219	Chuvash Republic	15733	MPchv059	11	2024-11-19	34.6	N/A	N/A	N/A	N/A	N/A	N/A	N/A	N/A	N/A	N/A	N/A	N/A	N/A	32.26	N/A	36.32	N/A			PASS		c.369G>T			c.900A>G	PASS	P1 type 1 (M129-B7)
426	Chuvash Republic	15835	MPchv060	18	2024-11-20	N/A	38.14	38.14	N/A	N/A	N/A	N/A	N/A	N/A	N/A	N/A	N/A	N/A	N/A	33.12	N/A	N/A	N/A			FAILED						FAILED
220	Chuvash Republic	15963	MPchv061	11	2024-11-21	N/A	N/A	N/A	N/A	N/A	N/A	N/A	N/A	N/A	N/A	N/A	N/A	N/A	N/A	33.95	N/A	36.48	36.55			PASS		c.369G>T			c.900A>G	PASS	P1 type 1 (M129-B7)
221	Chuvash Republic	15967	MPchv062	6	2024-11-22	N/A	N/A	N/A	N/A	N/A	N/A	N/A	N/A	N/A	N/A	N/A	N/A	N/A	N/A	32.74	N/A	N/A	N/A			PASS		c.369G>T			c.900A>G	PASS	P1 type 1 (M129-B7)
222	Chuvash Republic	16038	MPchv063	10	2024-11-22	N/A	N/A	N/A	N/A	N/A	N/A	N/A	N/A	N/A	N/A	N/A	N/A	N/A	N/A	30.03	N/A	N/A	34.55			PASS		c.369G>T			c.900A>G	PASS	P1 type 1 (M129-B7)
427	Chuvash Republic	16039	MPchv064	10	2024-11-22	N/A	N/A	N/A	N/A	N/A	N/A	N/A	N/A	N/A	N/A	N/A	N/A	N/A	N/A	34.13	N/A	N/A	43.92			FAILED						FAILED
223	Chuvash Republic	16042	MPchv065	6	2024-11-22	36.6	N/A	N/A	N/A	N/A	N/A	N/A	N/A	N/A	N/A	N/A	N/A	N/A	N/A	39.49	N/A	36.54	N/A			PASS					c.900A>G	FAILED
428	Chuvash Republic	16046	MPchv066	11	2024-11-22	N/A	N/A	N/A	N/A	N/A	N/A	N/A	N/A	N/A	N/A	N/A	N/A	N/A	N/A	39.96	N/A	N/A	N/A			FAILED						FAILED
224	Chuvash Republic	16047	MPchv067	13	2024-11-22	N/A	N/A	N/A	N/A	N/A	N/A	N/A	N/A	N/A	N/A	N/A	N/A	N/A	N/A	36.28	N/A	N/A	N/A			PASS						FAILED
429	Chuvash Republic	16113	MPchv068	11	2024-11-25	N/A	N/A	N/A	N/A	N/A	N/A	N/A	N/A	N/A	N/A	N/A	N/A	N/A	N/A	31.96	N/A	35.27	N/A			FAILED						FAILED
225	Chuvash Republic	16126	MPchv069	11	2024-11-26	N/A	N/A	N/A	N/A	N/A	N/A	N/A	N/A	N/A	N/A	N/A	N/A	N/A	N/A	35.27	N/A	38	N/A			PASS		c.369G>T			c.900A>G	PASS	P1 type 1 (M129-B7)
226	Chuvash Republic	16136	MPchv070	10	2024-11-26	N/A	N/A	N/A	N/A	N/A	N/A	N/A	N/A	N/A	N/A	N/A	N/A	N/A	N/A	35.1	N/A	N/A	N/A			PASS						FAILED
227	Chuvash Republic	16175	MPchv071	16	2024-11-27	N/A	N/A	N/A	N/A	N/A	N/A	N/A	N/A	N/A	N/A	N/A	N/A	N/A	N/A	33.02	N/A	N/A	N/A			PASS		c.369G>T	n.2063A>G		c.900A>G	PASS	P1 type 1 (M129-B7)
430	Chuvash Republic	16322	MPchv072	10	2024-11-27	N/A	N/A	N/A	N/A	N/A	N/A	N/A	N/A	N/A	N/A	N/A	N/A	N/A	N/A	36.79	N/A	N/A	N/A			FAILED						FAILED
431	Chuvash Republic	16323	MPchv073	11	2024-11-27	N/A	N/A	N/A	N/A	N/A	N/A	N/A	N/A	N/A	N/A	N/A	N/A	38	N/A	N/A	N/A	36.21	N/A			FAILED						FAILED
228	Chuvash Republic	16324	MPchv074	11	2024-11-27	N/A	N/A	N/A	N/A	N/A	N/A	N/A	N/A	N/A	N/A	N/A	N/A	N/A	N/A	32.93	N/A	N/A	N/A			PASS		c.369G>T	n.2063A>G		c.900A>G	PASS	P1 type 1 (M129-B7)
229	Chuvash Republic	16325	MPchv075	13	2024-11-27	38.35	N/A	N/A	N/A	N/A	N/A	N/A	N/A	N/A	N/A	N/A	N/A	N/A	N/A	38.98	N/A	N/A	N/A			PASS						PASS	P1 type 1 (M129-B7)
432	Chuvash Republic	16482	MPchv076	13	2024-11-29	N/A	N/A	N/A	N/A	N/A	N/A	N/A	N/A	N/A	N/A	N/A	N/A	N/A	N/A	N/A	N/A	N/A	N/A			FAILED						FAILED
230	Chuvash Republic	16587	MPchv077	14	2024-12-03	N/A	N/A	N/A	N/A	N/A	N/A	N/A	N/A	N/A	N/A	N/A	N/A	N/A	N/A	37.16	N/A	N/A	N/A			PASS		c.369G>T			c.900A>G	PASS	P1 type 1 (M129-B7)
231	Chuvash Republic	16615	MPchv078	11	2024-12-03	N/A	N/A	N/A	N/A	N/A	N/A	N/A	N/A	N/A	N/A	N/A	N/A	38	N/A	34.21	N/A	N/A	N/A			PASS						FAILED
232	Chuvash Republic	16616	MPchv079	11	2024-12-03	N/A	N/A	N/A	N/A	N/A	N/A	N/A	N/A	N/A	N/A	N/A	N/A	N/A	N/A	32.84	N/A	N/A	N/A			PASS			n.2063A>G			PASS	P1 type 1 (M129-B7)
433	Chuvash Republic	16617	MPchv080	13	2024-12-03	N/A	N/A	N/A	N/A	N/A	N/A	N/A	N/A	N/A	N/A	N/A	N/A	N/A	N/A	N/A	N/A	36.5	N/A			FAILED						FAILED
233	Chuvash Republic	16618	MPchv081	15	2024-12-03	N/A	N/A	N/A	N/A	N/A	N/A	N/A	N/A	N/A	N/A	N/A	N/A	N/A	N/A	37.14	N/A	N/A	N/A			PASS	c.1094T>C					PASS	P1 type 1 (M129-B7)
434	Chuvash Republic	16481	MPchv082	13	2024-11-29	37.88	N/A	N/A	N/A	N/A	N/A	N/A	N/A	N/A	N/A	N/A	N/A	N/A	N/A	N/A	N/A	N/A	37.45			FAILED						FAILED
234	Chuvash Republic	3	MPchv083	13	2024-11-11	N/A	N/A	N/A	N/A	N/A	N/A	N/A	N/A	N/A	N/A	N/A	N/A	N/A	N/A	40.09	N/A	37.03	N/A			PASS						FAILED
235	Chuvash Republic	187	MPchv084	15	2024-11-11	N/A	N/A	N/A	N/A	N/A	N/A	N/A	N/A	N/A	N/A	N/A	N/A	N/A	N/A	31.64	N/A	31.2	N/A			PASS		c.369G>T	n.2063A>G		c.900A>G	PASS	P1 type 1 (M129-B7)
236	Chuvash Republic	188	MPchv085	10	2024-11-11	33.53	N/A	N/A	N/A	N/A	N/A	N/A	N/A	N/A	N/A	N/A	N/A	N/A	N/A	36.21	N/A	N/A	N/A			PASS		c.369G>T			c.900A>G	PASS	P1 type 1 (M129-B7)
237	Chuvash Republic	189	MPchv086	12	2024-11-11	N/A	N/A	N/A	N/A	N/A	N/A	N/A	N/A	N/A	N/A	N/A	N/A	N/A	N/A	30.57	N/A	N/A	N/A			PASS	c.1264G>A	c.369G>T	n.2063A>G		c.900A>G	PASS	P1 type 1 (M129-B7)
435	Chuvash Republic	211	MPchv087	10	2024-11-12	39.4	N/A	N/A	N/A	N/A	N/A	N/A	N/A	39.39	N/A	N/A	N/A	N/A	N/A	N/A	N/A	36.78	N/A			FAILED						FAILED
238	Chuvash Republic	219	MPchv088		2024-11-12	N/A	N/A	N/A	N/A	N/A	N/A	N/A	N/A	N/A	N/A	N/A	N/A	N/A	N/A	36.42	N/A	N/A	N/A			PASS		c.369G>T			c.900A>G	PASS	P1 type 1 (M129-B7)
239	Chuvash Republic	220	MPchv089	15	2024-11-12	N/A	N/A	N/A	N/A	N/A	N/A	N/A	N/A	N/A	N/A	N/A	N/A	N/A	N/A	32.56	N/A	N/A	N/A			PASS						FAILED
240	Chuvash Republic	361	MPchv090	14	2024-11-16	N/A	N/A	N/A	N/A	N/A	N/A	N/A	N/A	N/A	N/A	N/A	N/A	N/A	N/A	33.18	N/A	N/A	34.59			PASS		c.369G>T	n.2063A>G		c.900A>G	PASS	P1 type 1 (M129-B7)
241	Chuvash Republic	364	MPchv091	9	2024-11-17	N/A	N/A	N/A	N/A	N/A	N/A	N/A	N/A	41.8	N/A	N/A	N/A	N/A	N/A	42.63	N/A	N/A	N/A			PASS		c.369G>T			c.900A>G	PASS	P1 type 1 (M129-B7)
436	Chuvash Republic	365	MPchv092	7	2024-11-17	N/A	N/A	N/A	N/A	N/A	N/A	N/A	N/A	N/A	N/A	N/A	N/A	N/A	N/A	N/A	N/A	N/A	N/A			FAILED						FAILED
437	Chuvash Republic	368	MPchv093	4	2024-11-17	N/A	N/A	N/A	N/A	N/A	N/A	N/A	N/A	N/A	N/A	N/A	N/A	N/A	N/A	N/A	N/A	N/A	N/A			FAILED						FAILED
438	Chuvash Republic	393	MPchv094	9	2024-11-17	N/A	N/A	N/A	N/A	N/A	N/A	N/A	N/A	N/A	N/A	N/A	N/A	N/A	N/A	N/A	N/A	N/A	38.13			FAILED						FAILED
242	Chuvash Republic	394	MPchv095	9	2024-11-17	N/A	N/A	N/A	N/A	N/A	N/A	N/A	N/A	N/A	N/A	N/A	N/A	N/A	N/A	38.4	N/A	N/A	38.46			PASS		c.369G>T	n.2064A>C			PASS	P1 type 1 (M129-B7)
252	Chuvash Republic	418	MPchv096	9	2024-12-18	N/A	N/A	N/A	N/A	N/A	N/A	N/A	N/A	N/A	N/A	N/A	N/A	N/A	N/A	36.61	N/A	N/A	N/A			PASS		c.369G>T			c.900A>G	PASS	P1 type 1 (M129-B7)
253	Chuvash Republic	475	MPchv097	11	2024-12-18	N/A	N/A	N/A	N/A	N/A	N/A	N/A	N/A	N/A	N/A	N/A	N/A	N/A	N/A	31.19	N/A	N/A	N/A			PASS		c.369G>T	n.2063A>G		c.900A>G	PASS	P1 type 1 (M129-B7)
440	Chuvash Republic	476	MPchv098	8	2024-12-18	N/A	N/A	N/A	N/A	N/A	N/A	N/A	N/A	N/A	N/A	N/A	N/A	N/A	N/A	N/A	N/A	N/A	N/A			FAILED						FAILED
254	Chuvash Republic	477	MPchv099	15	2024-12-18	N/A	N/A	N/A	N/A	N/A	N/A	N/A	N/A	N/A	N/A	N/A	N/A	N/A	N/A	34.93	N/A	N/A	N/A			PASS			n.2063A>G			PASS	P1 type 1 (M129-B7)
441	Chuvash Republic	559	MPchv100	12	2024-12-20	N/A	N/A	N/A	N/A	N/A	N/A	N/A	N/A	N/A	N/A	N/A	N/A	N/A	N/A	41.84	N/A	N/A	N/A			FAILED						FAILED
442	Chuvash Republic	573	MPchv101	4	2024-12-23	N/A	N/A	N/A	N/A	N/A	N/A	N/A	N/A	N/A	N/A	N/A	N/A	N/A	N/A	N/A	N/A	N/A	N/A			FAILED						FAILED
255	Chuvash Republic	574	MPchv102	17	2024-12-23	36.69	N/A	N/A	N/A	N/A	N/A	N/A	N/A	N/A	N/A	N/A	N/A	N/A	N/A	33.18	N/A	N/A	N/A			PASS		c.369G>T			c.900A>G	PASS	P1 type 1 (M129-B7)
256	Chuvash Republic	575	MPchv103	11	2024-12-23	N/A	N/A	N/A	N/A	N/A	N/A	N/A	N/A	N/A	N/A	N/A	N/A	N/A	N/A	38.49	N/A	N/A	N/A			PASS			n.2063A>G			FAILED
443	Chuvash Republic	576	MPchv104	10	2024-12-23	N/A	N/A	N/A	N/A	N/A	N/A	N/A	N/A	N/A	N/A	N/A	N/A	N/A	N/A	33.53	N/A	N/A	N/A			FAILED						FAILED
257	Chuvash Republic	675	MPchv105	14	2024-12-25	36.38	N/A	N/A	N/A	N/A	N/A	N/A	N/A	N/A	N/A	N/A	N/A	N/A	N/A	35.48	N/A	N/A	N/A			PASS		c.369G>T			c.900A>G	PASS	P1 type 1 (M129-B7)
444	Chuvash Republic	676	MPchv106	15	2024-12-25	N/A	N/A	N/A	N/A	N/A	N/A	N/A	N/A	N/A	N/A	N/A	N/A	N/A	N/A	N/A	N/A	N/A	N/A			FAILED						FAILED
258	Chuvash Republic	771	MPchv107	9	2024-12-25	N/A	N/A	N/A	N/A	N/A	N/A	N/A	N/A	N/A	N/A	N/A	N/A	N/A	N/A	30.69	N/A	35.19	N/A			PASS	c.606T>C;c.894T>C	c.446A>G;c.1065T>C;c.1597G>T;c.2113T>G	n.172_173insT	c.447G>A;c.853A>G	c.369C>G;c.660G>T;c.900A>G;c.1158C>G;c.1360C>T	PASS	P1 type 2 (FH)
445	Chuvash Republic	891	MPchv108	12	2025-01-04	N/A	N/A	N/A	N/A	N/A	N/A	N/A	N/A	N/A	N/A	N/A	N/A	N/A	N/A	37.6	N/A	N/A	N/A			FAILED						FAILED
259	Chuvash Republic	892	MPchv109	10	2025-01-04	N/A	N/A	N/A	N/A	N/A	N/A	N/A	N/A	N/A	N/A	N/A	N/A	N/A	N/A	35.47	N/A	N/A	N/A			PASS		c.369G>T			c.900A>G	PASS	P1 type 1 (M129-B7)
260	Chuvash Republic	894	MPchv110	11	2025-01-04	N/A	N/A	N/A	N/A	N/A	N/A	N/A	N/A	N/A	N/A	N/A	N/A	N/A	N/A	42.01	N/A	N/A	N/A			PASS		c.369G>T	n.2063A>G			PASS	P1 type 1 (M129-B7)
446	Chuvash Republic	895	MPchv111	11	2025-01-04	N/A	N/A	N/A	N/A	N/A	N/A	N/A	N/A	N/A	N/A	N/A	N/A	37	N/A	N/A	N/A	N/A	N/A			FAILED						FAILED
261	Chuvash Republic	896	MPchv112	15	2025-01-04	N/A	N/A	N/A	N/A	N/A	N/A	N/A	N/A	N/A	N/A	N/A	N/A	N/A	N/A	39.87	N/A	N/A	N/A			PASS						FAILED
262	Chuvash Republic	897	MPchv113	12	2025-01-04	N/A	N/A	N/A	N/A	N/A	N/A	N/A	N/A	N/A	N/A	N/A	N/A	N/A	N/A	N/A	N/A	N/A	N/A			PASS		c.369G>T	n.2064A>C			PASS	P1 type 1 (M129-B7)
447	Chuvash Republic	899	MPchv114	6	2025-01-04	N/A	N/A	N/A	N/A	N/A	N/A	N/A	N/A	N/A	N/A	N/A	N/A	N/A	N/A	N/A	N/A	N/A	N/A			FAILED						FAILED
85	Irkutsk region	13410	MPirk001	15	2024-08-08	27.24	N/A	N/A	N/A	N/A	N/A	N/A	N/A	N/A	N/A	N/A	N/A	N/A	N/A	28.84	N/A	N/A	N/A			PASS		c.369G>T			c.900A>G	PASS	P1 type 1 (M129-B7)
86	Irkutsk region	13418	MPirk002	17	2024-08-08	N/A	N/A	N/A	N/A	N/A	N/A	N/A	N/A	N/A	N/A	N/A	N/A	N/A	N/A	32.81	N/A	29.99	30.14			PASS		c.369G>T			c.900A>G	PASS	P1 type 1 (M129-B7)
355	Irkutsk region	13452	MPirk003	14	2024-08-08	N/A	N/A	N/A	N/A	N/A	N/A	N/A	N/A	N/A	N/A	N/A	N/A	N/A	N/A	37.55	N/A	25.38	34.44			FAILED						FAILED
87	Irkutsk region	13456	MPirk004	13	2024-08-08	N/A	30.48	N/A	N/A	N/A	N/A	N/A	N/A	N/A	N/A	N/A	N/A	N/A	N/A	35.02	37.06	38.05	41.01			PASS		c.369G>T			c.900A>G	PASS	P1 type 1 (M129-B7)
356	Irkutsk region	13470	MPirk005	13	2024-08-08	N/A	N/A	N/A	N/A	N/A	N/A	N/A	N/A	N/A	N/A	N/A	N/A	N/A	N/A	37.06	N/A	37.61	38.49			FAILED						FAILED
88	Irkutsk region	13503	MPirk006	10	2024-08-09	N/A	N/A	N/A	N/A	N/A	N/A	N/A	N/A	N/A	N/A	N/A	N/A	39	N/A	38.8	N/A	N/A	N/A			PASS		c.369G>T			c.900A>G	PASS	P1 type 1 (M129-B7)
89	Irkutsk region	13695	MPirk007	9	2024-08-15	N/A	N/A	N/A	N/A	N/A	N/A	N/A	N/A	N/A	N/A	N/A	N/A	N/A	N/A	34.9	N/A	N/A	N/A			PASS		c.369G>T			c.900A>G	PASS	P1 type 1 (M129-B7)
298	Irkutsk region	38T02	MPirk008	3	2025-03-31	N/A	N/A	N/A	N/A	N/A	N/A	N/A	N/A	N/A	N/A	N/A	N/A	37	N/A	33	N/A	N/A	N/A	3.262	1.442	PASS		c.369G>T			c.900A>G	PASS	P1 type 1 (M129-B7)
299	Irkutsk region	38T03	MPirk009	19	2025-03-31	N/A	N/A	N/A	N/A	N/A	N/A	N/A	N/A	N/A	N/A	N/A	N/A	37	N/A	39	N/A	N/A	N/A	0.57	3.31	PASS			n.2063A>G		c.900A>G	FAILED
320	Irkutsk region	38T01	MPirk010	2	2025-03-21	N/A	N/A	N/A	34.22	N/A	N/A	N/A	N/A	N/A	N/A	N/A	N/A	N/A	N/A	35.33	N/A	N/A	37.22	1.221	0.634	PASS		c.369G>T			c.900A>G	PASS	P1 type 1 (M129-B7)
321	Irkutsk region	38T06	MPirk011	8	2025-04-08	N/A	N/A	N/A	N/A	N/A	N/A	N/A	N/A	N/A	N/A	N/A	N/A	N/A	N/A	33.92	N/A	N/A	N/A	1.854	0.882	PASS		c.369G>T			c.900A>G	PASS	P1 type 1 (M129-B7)
322	Irkutsk region	38T04	MPirk012	4	2025-04-07	N/A	N/A	N/A	N/A	N/A	N/A	N/A	N/A	N/A	N/A	N/A	N/A	N/A	N/A	36.99	N/A	N/A	N/A	0.199	0.138	PASS		c.369G>T			c.900A>G	FAILED
323	Irkutsk region	38T05	MPirk013	11	2025-04-08	N/A	N/A	N/A	N/A	N/A	N/A	N/A	N/A	N/A	N/A	N/A	N/A	N/A	N/A	33.09	N/A	N/A	N/A	2.905	1.038	PASS		c.369G>T			c.900A>G	PASS	P1 type 1 (M129-B7)
300	Kurgan region	45T001	MPkgn001	23	2025-02-18	N/A	N/A	N/A	N/A	N/A	N/A	N/A	N/A	N/A	N/A	N/A	N/A	N/A	N/A	39	N/A	N/A	N/A	3.16	0.783	PASS						FAILED
319	Kurgan region	45T003	MPkgn003	2	2025-03-11	N/A	N/A	N/A	N/A	N/A	N/A	36.08	N/A	N/A	N/A	N/A	N/A	N/A	N/A	31.84	N/A	N/A	N/A	0.451	0.232	PASS		c.369G>T	n.2063A>G		c.900A>G	PASS	P1 type 1 (M129-B7)
263	Khanty-Mansi Autonomous Area	1	MPkhm001	11	2024-11-21	N/A	N/A	N/A	N/A	N/A	N/A	N/A	N/A	N/A	N/A	N/A	N/A	N/A	N/A	N/A	N/A	N/A	N/A			PASS		c.369G>T			c.900A>G	PASS	P1 type 1 (M129-B7)
264	Khanty-Mansi Autonomous Area	2	MPkhm002	13	2024-11-21	N/A	N/A	N/A	N/A	N/A	N/A	N/A	N/A	N/A	N/A	N/A	N/A	N/A	N/A	40.82	N/A	N/A	N/A			PASS						FAILED
448	Khanty-Mansi Autonomous Area	3	MPkhm003	10	2024-11-21	N/A	N/A	N/A	N/A	N/A	N/A	N/A	N/A	N/A	N/A	N/A	N/A	N/A	N/A	43.76	N/A	30.95	N/A			FAILED						FAILED
449	Khanty-Mansi Autonomous Area	4	MPkhm004	15	2024-11-21	N/A	N/A	N/A	N/A	N/A	N/A	N/A	N/A	N/A	N/A	N/A	N/A	N/A	N/A	40.89	N/A	N/A	N/A			FAILED						FAILED
265	Khanty-Mansi Autonomous Area	5	MPkhm005	14	2024-11-15	N/A	N/A	N/A	N/A	N/A	N/A	N/A	N/A	N/A	N/A	N/A	N/A	N/A	N/A	41.57	N/A	N/A	N/A			PASS			n.2063A>G			FAILED
450	Khanty-Mansi Autonomous Area	6	MPkhm006	10	2024-11-08	N/A	N/A	N/A	N/A	N/A	N/A	N/A	N/A	N/A	N/A	N/A	N/A	N/A	N/A	N/A	N/A	N/A	N/A			FAILED						FAILED
451	Khanty-Mansi Autonomous Area	7	MPkhm007	12	2024-11-11	N/A	N/A	N/A	N/A	N/A	N/A	N/A	N/A	N/A	N/A	N/A	N/A	N/A	N/A	36.37	N/A	N/A	N/A			FAILED						FAILED
25	Komi Republic	861	MPkom006	14	2024-04-12	N/A	32.11	N/A	N/A	N/A	N/A	N/A	N/A	34.29	35.98	N/A	N/A	N/A	N/A	N/A	N/A	36.07	N/A			PASS		c.369G>T			c.900A>G	FAILED
26	Komi Republic	862	MPkom007	16	2024-04-12	N/A	33.42	N/A	N/A	N/A	N/A	N/A	N/A	36.7	N/A	N/A	N/A	N/A	N/A	N/A	N/A	N/A	N/A			PASS		c.369G>T			c.900A>G	FAILED
27	Komi Republic	863	MPkom008	16	2024-04-12	N/A	41.16	N/A	N/A	N/A	N/A	N/A	N/A	N/A	N/A	N/A	N/A	N/A	N/A	N/A	N/A	N/A	N/A			PASS		c.369G>T			c.900A>G	PASS	P1 type 1 (M129-B7)
28	Komi Republic	864	MPkom009	16	2024-04-12	N/A	31.48	N/A	N/A	N/A	40.02	N/A	N/A	33.32	42.74	N/A	N/A	N/A	N/A	35.29	N/A	35.11	N/A			PASS		c.369G>T	n.2063A>G		c.900A>G	PASS	P1 type 1 (M129-B7)
29	Komi Republic	635	MPkom010	13	2024-04-01	N/A	37.17	N/A	N/A	N/A	N/A	N/A	N/A	N/A	N/A	N/A	N/A	N/A	N/A	35.24	N/A	37.25	N/A			PASS		c.369G>T	n.2063A>G		c.900A>G	FAILED
30	Komi Republic	846	MPkom011	10	2024-04-15	N/A	N/A	N/A	N/A	N/A	N/A	N/A	N/A	N/A	N/A	N/A	N/A	N/A	N/A	30.94	N/A	N/A	42.94			PASS		c.369G>T;c.2475A>G			c.900A>G	PASS	P1 type 1 (M129-B7)
31	Komi Republic	865	MPkom012	16	2024-04-20	N/A	N/A	N/A	N/A	N/A	N/A	N/A	N/A	36.61	38.11	N/A	N/A	40	N/A	34.27	N/A	N/A	N/A			PASS		c.369G>T			c.900A>G	PASS	P1 type 1 (M129-B7)
59	Republic of Mari El	2729	MPmar010	4	2024-07-29	N/A	N/A	N/A	N/A	N/A	N/A	N/A	N/A	N/A	N/A	N/A	N/A	N/A	N/A	31.29	N/A	30.94	35.34			PASS		c.369G>T			c.900A>G	PASS	P1 type 1 (M129-B7)
60	Republic of Mari El	2735	MPmar011	11	2024-07-29	N/A	N/A	N/A	N/A	N/A	N/A	N/A	N/A	N/A	N/A	N/A	N/A	N/A	N/A	26.17	N/A	N/A	N/A			PASS		c.369G>T			c.900A>G	PASS	P1 type 1 (M129-B7)
61	Republic of Mari El	2756	MPmar012	15	2024-08-01	N/A	N/A	N/A	N/A	N/A	N/A	N/A	N/A	N/A	42.6	N/A	N/A	N/A	N/A	28.12	N/A	N/A	N/A			PASS		c.369G>T			c.900A>G	FAILED
62	Republic of Mari El	2766	MPmar013	34	2024-07-31	N/A	N/A	N/A	N/A	N/A	N/A	N/A	N/A	N/A	N/A	N/A	N/A	N/A	N/A	25.79	N/A	N/A	N/A			PASS		c.369G>T			c.900A>G	FAILED
63	Republic of Mari El	2773	MPmar014	19	2024-08-02	N/A	N/A	N/A	N/A	N/A	N/A	N/A	N/A	41.52	N/A	N/A	N/A	N/A	N/A	40.91	N/A	N/A	N/A			PASS		c.369G>T	n.2063A>G		c.900A>G	FAILED
64	Republic of Mari El	5451	MPmar015	62	2024-07-29	N/A	N/A	N/A	N/A	N/A	N/A	N/A	N/A	N/A	N/A	N/A	N/A	N/A	N/A	23.73	N/A	N/A	N/A			PASS		c.369G>T			c.900A>G	PASS	P1 type 1 (M129-B7)
65	Republic of Mari El	5453	MPmar016	37	2024-07-29	N/A	N/A	N/A	N/A	N/A	N/A	N/A	N/A	N/A	N/A	N/A	N/A	N/A	N/A	25.94	N/A	35.38	N/A			PASS		c.369G>T			c.900A>G	PASS	P1 type 1 (M129-B7)
66	Republic of Mari El	5611	MPmar017	28	2024-08-05	N/A	N/A	N/A	N/A	N/A	N/A	N/A	N/A	N/A	N/A	N/A	N/A	N/A	N/A	31.38	N/A	34.32	N/A			PASS		c.369G>T			c.900A>G	PASS	P1 type 1 (M129-B7)
90	Republic of Mari El	2888	MPmar018	8	2024-08-16	N/A	N/A	N/A	N/A	N/A	N/A	N/A	N/A	N/A	N/A	N/A	N/A	N/A	N/A	32.83	N/A	42.99	37.72			PASS		c.369G>T			c.900A>G	PASS	P1 type 1 (M129-B7)
91	Republic of Mari El	2903	MPmar019	9	2024-08-19	N/A	N/A	N/A	N/A	N/A	N/A	N/A	N/A	N/A	N/A	N/A	N/A	N/A	N/A	34.33	N/A	36.38	N/A			PASS		c.369G>T			c.900A>G	PASS	P1 type 1 (M129-B7)
92	Republic of Mari El	2916	MPmar020	18	2024-08-20	N/A	N/A	N/A	N/A	N/A	N/A	N/A	N/A	N/A	N/A	N/A	N/A	N/A	N/A	29.98	N/A	N/A	36.03			PASS		c.369G>T			c.900A>G	PASS	P1 type 1 (M129-B7)
93	Republic of Mari El	2933	MPmar021	18	2024-08-21	N/A	N/A	N/A	N/A	N/A	N/A	N/A	N/A	N/A	N/A	N/A	N/A	N/A	N/A	26.35	N/A	28.2	N/A			PASS		c.369G>T			c.900A>G	PASS	P1 type 1 (M129-B7)
127	Republic of Mari El	3679	MPmar022	13	2024-10-02	N/A	N/A	N/A	N/A	N/A	N/A	N/A	N/A	N/A	N/A	N/A	N/A	N/A	N/A	35.56	N/A	N/A	43.12			PASS		c.369G>T	n.2063A>G		c.900A>G	PASS	P1 type 1 (M129-B7)
389	Republic of Mari El	3681	MPmar023	15	2024-10-03	N/A	N/A	N/A	N/A	N/A	N/A	N/A	N/A	N/A	N/A	N/A	N/A	N/A	N/A	37.79	N/A	N/A	N/A			FAILED						FAILED
128	Republic of Mari El	3695	MPmar024	12	2024-10-04	N/A	N/A	N/A	N/A	N/A	N/A	N/A	N/A	N/A	N/A	N/A	N/A	N/A	N/A	35.77	N/A	36.39	N/A			PASS		c.369G>T	n.2063A>G		c.900A>G	PASS	P1 type 1 (M129-B7)
133	Republic of Mari El	3939	MPmar025	10	2024-10-11	N/A	N/A	N/A	N/A	N/A	N/A	N/A	N/A	N/A	28.18	N/A	N/A	N/A	N/A	32.34	N/A	36.07	42.69			PASS		c.369G>T	n.2063A>G		c.900A>G	PASS	P1 type 1 (M129-B7)
134	Republic of Mari El	3929	MPmar026	31	2024-10-11	N/A	N/A	N/A	N/A	N/A	N/A	N/A	N/A	N/A	N/A	N/A	N/A	N/A	N/A	32.38	N/A	N/A	38.45			PASS		c.369G>T			c.900A>G	PASS	P1 type 1 (M129-B7)
392	Republic of Mari El	3988	MPmar027	7	2024-10-14	N/A	N/A	N/A	N/A	N/A	N/A	N/A	N/A	N/A	N/A	N/A	N/A	N/A	N/A	35.01	N/A	28.35	44.01			FAILED						FAILED
135	Republic of Mari El	3989	MPmar028	14	2024-10-14	N/A	N/A	N/A	N/A	N/A	N/A	N/A	N/A	N/A	N/A	N/A	N/A	N/A	N/A	25.23	N/A	33.92	N/A			PASS		c.369G>T			c.900A>G	PASS	P1 type 1 (M129-B7)
136	Republic of Mari El	3977	MPmar029	10	2024-10-14	N/A	N/A	N/A	N/A	N/A	N/A	N/A	N/A	N/A	N/A	N/A	N/A	38	N/A	38.56	N/A	N/A	N/A			PASS		c.369G>T	n.2063A>G		c.900A>G	PASS	P1 type 1 (M129-B7)
137	Republic of Mari El	3909	MPmar030	10	2024-10-10	N/A	N/A	N/A	N/A	N/A	N/A	N/A	N/A	N/A	N/A	N/A	N/A	N/A	N/A	33.39	N/A	N/A	N/A			PASS		c.369G>T			c.900A>G	PASS	P1 type 1 (M129-B7)
138	Republic of Mari El	3933	MPmar031	20	2024-10-14	38.59	N/A	N/A	N/A	N/A	N/A	N/A	N/A	N/A	N/A	22.93	N/A	N/A	N/A	31.11	N/A	N/A	N/A			PASS		c.369G>T			c.900A>G	PASS	P1 type 1 (M129-B7)
139	Republic of Mari El	7359	MPmar032	13	2024-10-13	N/A	N/A	N/A	N/A	N/A	N/A	N/A	N/A	N/A	N/A	N/A	N/A	N/A	N/A	36.74	N/A	N/A	N/A			PASS		c.369G>T	n.2063A>G		c.900A>G	PASS	P1 type 1 (M129-B7)
140	Republic of Mari El	4016	MPmar033	5	2024-10-15	N/A	N/A	N/A	N/A	N/A	N/A	N/A	N/A	N/A	N/A	N/A	N/A	N/A	N/A	31.92	N/A	36.42	N/A			PASS		c.369G>T			c.900A>G	PASS	P1 type 1 (M129-B7)
141	Republic of Mari El	7362	MPmar034	42	2024-10-12	N/A	N/A	N/A	N/A	N/A	N/A	N/A	N/A	N/A	N/A	N/A	N/A	N/A	N/A	27.27	N/A	N/A	N/A			PASS		c.369G>T	n.2063A>G		c.900A>G	PASS	P1 type 1 (M129-B7)
142	Republic of Mari El	4063	MPmar035	40	2024-10-16	N/A	N/A	N/A	N/A	N/A	N/A	N/A	N/A	N/A	N/A	N/A	N/A	N/A	N/A	33.31	N/A	37.21	N/A			PASS		c.369G>T			c.900A>G	PASS	P1 type 1 (M129-B7)
143	Republic of Mari El	4060	MPmar036	18	2024-10-16	N/A	N/A	N/A	N/A	N/A	N/A	N/A	N/A	N/A	N/A	N/A	N/A	N/A	N/A	32.93	N/A	N/A	N/A			PASS		c.369G>T			c.900A>G	FAILED
144	Republic of Mari El	4062	MPmar037	33	2024-10-16	N/A	N/A	N/A	N/A	N/A	N/A	N/A	N/A	N/A	N/A	N/A	N/A	37	N/A	31.14	N/A	N/A	N/A			PASS		c.369G>T			c.900A>G	PASS	P1 type 1 (M129-B7)
145	Republic of Mari El	3876	MPmar038	12	2024-10-08	N/A	N/A	N/A	N/A	N/A	N/A	N/A	N/A	N/A	N/A	N/A	N/A	38	N/A	32.14	N/A	37.78	40.17			PASS		c.369G>T			c.900A>G	PASS	P1 type 1 (M129-B7)
296	Moscow region	50T001	MPmos001	17	2024-12-13	N/A	37	N/A	N/A	N/A	N/A	N/A	N/A	N/A	N/A	N/A	N/A	N/A	N/A	30	N/A	N/A	N/A	1.029	0.591	PASS		c.369G>T	n.2063A>G		c.900A>G	PASS	P1 type 1 (M129-B7)
297	Moscow region	50T002	MPmos002	14	2024-12-16	N/A	N/A	39	N/A	N/A	N/A	N/A	N/A	43	39	N/A	N/A	38	N/A	32	N/A	N/A	N/A	2.668	2.426	PASS		c.369G>T			c.900A>G	PASS	P1 type 1 (M129-B7)
292	Moscow region	50T003	MPmos003	12	2024-12-23	N/A	N/A	N/A	N/A	N/A	N/A	N/A	N/A	N/A	N/A	N/A	N/A	N/A	N/A	35	N/A	N/A	N/A	0.156	0.503	PASS		c.369G>T	n.2063A>G		c.900A>G	PASS	P1 type 1 (M129-B7)
291	Moscow region	50T004	MPmos004	8	2024-12-23	N/A	N/A	N/A	N/A	N/A	N/A	N/A	N/A	N/A	N/A	N/A	N/A	N/A	N/A	26	N/A	N/A	N/A	1.975	0.778	PASS		c.369G>T	n.2063A>G		c.900A>G	PASS	P1 type 1 (M129-B7)
275	Moscow region	50T005	MPmos005	15	2025-03-17	N/A	36	N/A	N/A	N/A	N/A	N/A	N/A	N/A	N/A	N/A	N/A	37	N/A	34	N/A	N/A	N/A	0.204	0.153	PASS		c.369G>T			c.900A>G	PASS	P1 type 1 (M129-B7)
269	Moscow region	50T006	MPmos006	14	2025-03-31	N/A	31	N/A	N/A	N/A	N/A	N/A	N/A	41	N/A	N/A	N/A	37	N/A	36	N/A	N/A	N/A	0.486	0.23	PASS		c.369G>T			c.900A>G	PASS	P1 type 1 (M129-B7)
304	Moscow	150T002	MPmow050	30	2024-12-15	N/A	35	N/A	N/A	N/A	N/A	N/A	N/A	37	40	N/A	N/A	N/A	N/A	30	N/A	N/A	N/A			PASS		c.369G>T			c.900A>G	PASS	P1 type 1 (M129-B7)
461	Moscow	177T001	MPmow051	35	2024-12-15	N/A	35	N/A	N/A	N/A	N/A	N/A	N/A	41	38	40	N/A	N/A	N/A	N/A	N/A	N/A	N/A			FAILED						FAILED
462	Moscow	177T003	MPmow052	72	2024-12-11	N/A	36	N/A	N/A	N/A	N/A	N/A	N/A	N/A	N/A	N/A	N/A	N/A	N/A	N/A	N/A	N/A	N/A			FAILED						FAILED
294	Moscow	277T001	MPmow053	24	2024-12-09	N/A	36	N/A	N/A	N/A	N/A	N/A	N/A	N/A	N/A	N/A	N/A	N/A	N/A	N/A	N/A	N/A	N/A	0.41	0.391	PASS		c.369G>T			c.900A>G	FAILED
295	Moscow	277T002	MPmow054	38	2024-12-09	N/A	N/A	N/A	N/A	N/A	N/A	N/A	N/A	N/A	N/A	N/A	N/A	N/A	N/A	38	N/A	N/A	N/A	0.302	3.271	PASS		c.369G>T			c.900A>G	PASS	P1 type 1 (M129-B7)
293	Moscow	277T003	MPmow055	42	2024-12-11	N/A	N/A	N/A	N/A	N/A	N/A	N/A	N/A	N/A	N/A	N/A	N/A	N/A	N/A	35	N/A	N/A	N/A	0.437	1.294	PASS	c.606T>C;c.894T>C	c.1065T>C;c.1597G>T;c.2113T>G	n.172_173insT	c.462G>T;c.853A>G	c.369C>G;c.637A>G;c.660G>T;c.900A>G;c.1158C>G;c.1360C>T	PASS	P1 type 2 (FH)
463	Moscow	277T004	MPmow056	27	2024-12-12	N/A	N/A	N/A	N/A	N/A	N/A	N/A	N/A	N/A	N/A	N/A	N/A	37	N/A	N/A	N/A	N/A	N/A	3.294	0.42	FAILED						FAILED
464	Moscow	277T005	MPmow057	30	2024-12-18	N/A	36	N/A	N/A	N/A	N/A	N/A	N/A	N/A	N/A	N/A	N/A	N/A	N/A	N/A	N/A	N/A	N/A	2.775	3.175	FAILED						FAILED
270	Moscow	277T006	MPmow058	21	2025-02-25	N/A	36	N/A	N/A	N/A	N/A	N/A	N/A	38	N/A	N/A	N/A	N/A	N/A	N/A	N/A	N/A	N/A	2.249	0.483	PASS						FAILED
271	Moscow	277T007	MPmow059	36	2025-02-25	N/A	35	N/A	N/A	N/A	N/A	N/A	N/A	36	N/A	N/A	N/A	N/A	N/A	37	N/A	N/A	N/A	0.111	0.605	PASS		c.369G>T;c.2475A>G	n.2063A>G		c.900A>G	FAILED
465	Moscow	277T008	MPmow060	26	2025-02-25	N/A	N/A	N/A	N/A	N/A	N/A	40	N/A	N/A	N/A	N/A	N/A	N/A	N/A	N/A	N/A	N/A	N/A	0.211	0.117	FAILED						FAILED
466	Moscow	277T009	MPmow061	28	2025-02-25	N/A	N/A	N/A	N/A	N/A	N/A	N/A	N/A	43	N/A	N/A	N/A	N/A	N/A	38	N/A	N/A	N/A	1.319	0.267	FAILED						FAILED
467	Moscow	277T010	MPmow062	52	2025-03-12	N/A	N/A	N/A	N/A	N/A	N/A	N/A	N/A	N/A	N/A	N/A	N/A	N/A	N/A	N/A	N/A	N/A	N/A	1.063	0.268	FAILED						FAILED
274	Moscow	277T011	MPmow063	26	2025-03-13	N/A	N/A	N/A	N/A	N/A	N/A	N/A	N/A	N/A	N/A	N/A	N/A	N/A	N/A	34	N/A	N/A	N/A	3.154	1.017	PASS		c.369G>T	n.2063A>G		c.900A>G	PASS	P1 type 1 (M129-B7)
480	Moscow	177T001	MPmow064	27	2025-05-18	N/A	N/A	N/A	N/A	N/A	N/A	N/A	N/A	N/A	N/A	N/A	N/A	41.59	N/A	N/A	N/A	N/A	N/A			FAILED						FAILED
481	Moscow	177T002	MPmow065	74	2025-05-14	N/A	N/A	N/A	N/A	N/A	N/A	N/A	N/A	N/A	N/A	N/A	N/A	N/A	N/A	N/A	N/A	N/A	N/A			FAILED						FAILED
482	Moscow	177T003	MPmow066	78	2025-05-14	N/A	N/A	N/A	N/A	N/A	N/A	N/A	N/A	N/A	N/A	N/A	N/A	N/A	N/A	N/A	N/A	N/A	N/A			FAILED						FAILED
103	Novgorod region	68	MPngr028	6	2024-06-18	N/A	N/A	N/A	N/A	N/A	N/A	N/A	N/A	N/A	N/A	N/A	N/A	N/A	N/A	26.7	N/A	34.13	36.99			PASS		c.369G>T			c.900A>G	PASS	P1 type 1 (M129-B7)
104	Novgorod region	69	MPngr029	9	2024-06-19	N/A	N/A	N/A	N/A	N/A	N/A	N/A	N/A	N/A	N/A	N/A	N/A	N/A	N/A	34.72	N/A	N/A	N/A			PASS		c.369G>T			c.900A>G	PASS	P1 type 1 (M129-B7)
366	Novgorod region	71	MPngr030	12	2024-07-04	39.4	N/A	N/A	N/A	N/A	N/A	N/A	N/A	N/A	N/A	N/A	N/A	N/A	N/A	40.13	N/A	N/A	N/A			FAILED						FAILED
367	Novgorod region	72	MPngr031	13	2024-07-05	N/A	N/A	N/A	N/A	N/A	N/A	N/A	N/A	N/A	N/A	N/A	N/A	N/A	N/A	41.8	N/A	N/A	N/A			FAILED						FAILED
368	Novgorod region	73	MPngr032	7	2024-07-31	N/A	N/A	N/A	N/A	N/A	N/A	N/A	N/A	N/A	N/A	N/A	N/A	N/A	N/A	N/A	N/A	N/A	N/A			FAILED						FAILED
369	Novgorod region	74	MPngr033	12	2024-08-02	N/A	N/A	N/A	N/A	N/A	N/A	N/A	N/A	N/A	N/A	N/A	N/A	N/A	N/A	42.59	N/A	N/A	N/A			FAILED						FAILED
370	Novgorod region	75	MPngr034	8	2024-08-09	N/A	N/A	N/A	N/A	N/A	N/A	N/A	N/A	N/A	N/A	N/A	N/A	N/A	N/A	39.1	N/A	35.6	N/A			FAILED						FAILED
105	Novgorod region	76	MPngr035	10	2024-08-09	N/A	N/A	N/A	N/A	N/A	N/A	N/A	N/A	N/A	N/A	N/A	N/A	N/A	N/A	34.71	N/A	N/A	N/A			PASS		c.369G>T			c.900A>G	PASS	P1 type 1 (M129-B7)
371	Novgorod region	78	MPngr036	15	2024-08-19	N/A	N/A	N/A	N/A	N/A	N/A	N/A	N/A	N/A	N/A	N/A	N/A	N/A	N/A	41.81	N/A	N/A	N/A			FAILED						FAILED
372	Novgorod region	80	MPngr037	6	2024-08-23	N/A	N/A	N/A	N/A	N/A	N/A	N/A	N/A	N/A	N/A	N/A	N/A	N/A	N/A	40.28	N/A	N/A	N/A			FAILED						FAILED
373	Novgorod region	83	MPngr038	2	2024-08-26	N/A	N/A	N/A	N/A	N/A	N/A	N/A	N/A	N/A	N/A	N/A	N/A	N/A	N/A	39.46	N/A	N/A	N/A			FAILED						FAILED
374	Novgorod region	84	MPngr039	8	2024-08-27	N/A	N/A	N/A	N/A	N/A	N/A	N/A	N/A	N/A	N/A	N/A	N/A	N/A	N/A	40.52	N/A	32.19	N/A			FAILED						FAILED
106	Novgorod region	87	MPngr040	10	2024-08-30	N/A	N/A	N/A	N/A	N/A	N/A	N/A	N/A	N/A	N/A	N/A	N/A	N/A	N/A	27.98	N/A	N/A	N/A			PASS		c.369G>T			c.900A>G	PASS	P1 type 1 (M129-B7)
375	Novgorod region	89	MPngr041	10	2024-09-04	N/A	N/A	N/A	N/A	N/A	N/A	N/A	N/A	N/A	N/A	N/A	N/A	N/A	N/A	40.28	N/A	N/A	N/A			FAILED						FAILED
376	Novgorod region	92	MPngr042	2	2024-09-11	N/A	N/A	N/A	39.38	N/A	N/A	N/A	N/A	N/A	N/A	N/A	N/A	N/A	N/A	38.12	N/A	N/A	N/A			FAILED						FAILED
377	Novgorod region	93	MPngr043	14	2024-09-12	N/A	N/A	N/A	N/A	N/A	N/A	N/A	N/A	N/A	N/A	N/A	N/A	N/A	N/A	39.1	N/A	N/A	N/A			FAILED						FAILED
177	Novgorod region	171	MPngr044	12	2024-10-15	N/A	N/A	N/A	N/A	N/A	N/A	N/A	N/A	38.87	N/A	N/A	N/A	N/A	N/A	33.36	N/A	N/A	N/A			PASS		c.369G>T			c.900A>G	PASS	P1 type 1 (M129-B7)
400	Novgorod region	175	MPngr045	3	2024-10-16	37.31	N/A	N/A	N/A	N/A	N/A	N/A	N/A	N/A	N/A	N/A	N/A	N/A	N/A	38.76	N/A	31.26	N/A			FAILED						FAILED
401	Novgorod region	268	MPngr046	14	2024-10-29	N/A	N/A	N/A	N/A	N/A	N/A	N/A	N/A	N/A	N/A	N/A	N/A	N/A	N/A	N/A	N/A	N/A	N/A			FAILED						FAILED
178	Novgorod region	248	MPngr047	11	2024-10-29	N/A	N/A	N/A	N/A	N/A	N/A	N/A	N/A	N/A	N/A	N/A	N/A	N/A	N/A	N/A	N/A	N/A	N/A			PASS		c.369G>T			c.900A>G	PASS	P1 type 1 (M129-B7)
179	Novgorod region	288	MPngr048	5	2024-11-01	N/A	N/A	N/A	N/A	N/A	N/A	N/A	N/A	N/A	N/A	N/A	N/A	N/A	N/A	34.08	N/A	35.9	N/A			PASS		c.369G>T			c.900A>G	PASS	P1 type 1 (M129-B7)
402	Novgorod region	136	MPngr049	11	2024-10-11	N/A	N/A	N/A	N/A	N/A	N/A	N/A	N/A	N/A	N/A	N/A	N/A	N/A	N/A	38.66	N/A	N/A	N/A			FAILED						FAILED
180	Novgorod region	270	MPngr050	9	2024-10-30	N/A	N/A	N/A	N/A	N/A	N/A	N/A	N/A	N/A	N/A	N/A	N/A	N/A	N/A	28.49	N/A	32.08	39.18			PASS		c.369G>T			c.900A>G	PASS	P1 type 1 (M129-B7)
181	Novgorod region	284	MPngr051	13	2024-10-31	N/A	N/A	N/A	N/A	N/A	N/A	N/A	N/A	N/A	N/A	N/A	N/A	N/A	N/A	34.94	N/A	32.19	34.96			PASS		c.369G>T			c.900A>G	PASS	P1 type 1 (M129-B7)
182	Novgorod region	223	MPngr052	13	2024-10-23	N/A	N/A	N/A	N/A	N/A	N/A	N/A	N/A	N/A	N/A	N/A	N/A	N/A	N/A	32.1	N/A	35.87	N/A			PASS		c.369G>T			c.900A>G	PASS	P1 type 1 (M129-B7)
183	Novgorod region	193	MPngr053	17	2024-10-17	N/A	N/A	N/A	N/A	N/A	N/A	N/A	N/A	N/A	N/A	N/A	N/A	N/A	N/A	32.43	N/A	N/A	N/A			PASS		c.369G>T	n.2063A>G		c.900A>G	PASS	P1 type 1 (M129-B7)
403	Novgorod region	181	MPngr054	15	2024-10-16	N/A	N/A	N/A	N/A	N/A	N/A	N/A	N/A	N/A	N/A	N/A	N/A	N/A	N/A	N/A	N/A	N/A	N/A			FAILED						FAILED
184	Novgorod region	134	MPngr055	15	2024-10-11	N/A	N/A	N/A	N/A	N/A	N/A	N/A	N/A	N/A	N/A	N/A	N/A	N/A	N/A	40.64	N/A	N/A	N/A			PASS		c.369G>T			c.900A>G	PASS	P1 type 1 (M129-B7)
185	Novgorod region	281	MPngr056	17	2024-10-31	N/A	N/A	N/A	N/A	N/A	N/A	N/A	N/A	N/A	N/A	N/A	N/A	N/A	N/A	34.79	N/A	N/A	N/A			PASS		c.369G>T	n.2063A>G		c.900A>G	PASS	P1 type 1 (M129-B7)
404	Novgorod region	143	MPngr057	10	2024-10-15	37.21	N/A	N/A	N/A	N/A	N/A	N/A	N/A	N/A	N/A	N/A	N/A	N/A	N/A	N/A	N/A	N/A	N/A			FAILED						FAILED
186	Novgorod region	133	MPngr058	10	2024-10-11	N/A	N/A	N/A	N/A	N/A	N/A	N/A	N/A	N/A	N/A	N/A	N/A	N/A	N/A	33.37	N/A	N/A	N/A			PASS		c.369G>T			c.900A>G	PASS	P1 type 1 (M129-B7)
187	Novgorod region	230	MPngr059	9	2024-10-23	N/A	N/A	N/A	N/A	N/A	N/A	N/A	N/A	N/A	N/A	N/A	N/A	N/A	N/A	31.92	N/A	25.13	39.83			PASS		c.369G>T			c.900A>G	PASS	P1 type 1 (M129-B7)
188	Novgorod region	279	MPngr060	10	2024-10-31	N/A	35.48	N/A	N/A	N/A	N/A	N/A	N/A	N/A	N/A	N/A	N/A	N/A	N/A	37.48	N/A	N/A	N/A			PASS		c.369G>T			c.900A>G	PASS	P1 type 1 (M129-B7)
189	Novgorod region	232	MPngr061	10	2024-10-24	N/A	N/A	N/A	N/A	N/A	N/A	N/A	N/A	N/A	N/A	N/A	N/A	N/A	N/A	42.12	N/A	N/A	N/A			PASS		c.369G>T			c.900A>G	PASS	P1 type 1 (M129-B7)
405	Novgorod region	217	MPngr062	10	2024-10-23	N/A	N/A	N/A	N/A	N/A	N/A	N/A	N/A	N/A	N/A	N/A	N/A	32	N/A	38.5	N/A	30.35	N/A			FAILED						FAILED
190	Novgorod region	278	MPngr063	17	2024-10-31	N/A	N/A	N/A	N/A	N/A	N/A	N/A	N/A	N/A	N/A	N/A	N/A	36	N/A	37.07	N/A	N/A	N/A			PASS		c.369G>T			c.900A>G	PASS	P1 type 1 (M129-B7)
191	Novgorod region	287	MPngr064	9	2024-11-01	N/A	N/A	N/A	N/A	N/A	N/A	N/A	N/A	N/A	N/A	N/A	N/A	N/A	N/A	35.01	N/A	N/A	N/A			PASS		c.369G>T			c.900A>G	PASS	P1 type 1 (M129-B7)
406	Novgorod region	238	MPngr065	6	2024-10-25	N/A	N/A	N/A	N/A	N/A	N/A	N/A	N/A	N/A	N/A	N/A	N/A	N/A	N/A	N/A	36.96	N/A	N/A			FAILED						FAILED
407	Novgorod region	180	MPngr066	48	2024-10-16	N/A	N/A	N/A	N/A	N/A	N/A	N/A	N/A	N/A	N/A	N/A	N/A	N/A	N/A	39.72	N/A	N/A	N/A			FAILED						FAILED
192	Novgorod region	237	MPngr067	11	2024-10-25	36.84	N/A	N/A	N/A	N/A	N/A	N/A	N/A	N/A	N/A	N/A	N/A	N/A	N/A	30.82	N/A	34.43	N/A			PASS		c.369G>T			c.900A>G	PASS	P1 type 1 (M129-B7)
408	Novgorod region	107	MPngr068	7	2024-10-04	N/A	N/A	N/A	N/A	N/A	N/A	N/A	N/A	N/A	N/A	N/A	N/A	N/A	N/A	40.13	N/A	N/A	N/A			FAILED						FAILED
193	Novgorod region	289	MPngr069	9	2024-11-01	N/A	N/A	N/A	N/A	N/A	N/A	N/A	N/A	N/A	N/A	N/A	N/A	N/A	N/A	N/A	N/A	N/A	N/A			PASS		c.369G>T			c.900A>G	PASS	P1 type 1 (M129-B7)
194	Novgorod region	266	MPngr070	14	2024-10-30	N/A	N/A	N/A	N/A	N/A	N/A	N/A	N/A	N/A	N/A	N/A	N/A	36	N/A	30.25	N/A	N/A	N/A			PASS		c.369G>T			c.900A>G	PASS	P1 type 1 (M129-B7)
409	Novgorod region	251	MPngr071	3	2024-10-29	N/A	N/A	N/A	N/A	N/A	N/A	N/A	N/A	N/A	N/A	N/A	N/A	N/A	N/A	N/A	N/A	N/A	N/A			FAILED						FAILED
195	Novgorod region	100	MPngr072	17	2024-09-23	N/A	N/A	N/A	N/A	N/A	N/A	N/A	N/A	N/A	N/A	N/A	N/A	N/A	N/A	33.46	N/A	N/A	N/A			PASS		c.369G>T	n.2063A>G		c.900A>G	PASS	P1 type 1 (M129-B7)
196	Novgorod region	97	MPngr073	10	2024-09-17	N/A	N/A	N/A	N/A	N/A	N/A	N/A	N/A	N/A	N/A	N/A	N/A	N/A	N/A	33.24	N/A	N/A	35.05			PASS		c.369G>T			c.900A>G	PASS	P1 type 1 (M129-B7)
197	Novgorod region	222	MPngr074	1	2024-10-23	N/A	N/A	N/A	N/A	N/A	N/A	N/A	N/A	N/A	N/A	N/A	N/A	N/A	N/A	33.13	N/A	N/A	N/A			PASS		c.369G>T			c.900A>G	PASS	P1 type 1 (M129-B7)
410	Novgorod region	129	MPngr075	6	2024-10-10	N/A	N/A	N/A	N/A	N/A	N/A	N/A	N/A	N/A	N/A	N/A	N/A	N/A	N/A	N/A	N/A	39.41	N/A			FAILED						FAILED
411	Novgorod region	130	MPngr076	13	2024-10-10	N/A	N/A	N/A	N/A	N/A	N/A	N/A	N/A	N/A	N/A	N/A	N/A	N/A	N/A	N/A	N/A	N/A	34.86			FAILED						FAILED
198	Novgorod region	282	MPngr077	9	2024-10-31	N/A	N/A	N/A	N/A	N/A	N/A	N/A	N/A	N/A	N/A	N/A	N/A	N/A	N/A	31.29	N/A	N/A	31.79			PASS		c.369G>T			c.900A>G	PASS	P1 type 1 (M129-B7)
199	Novgorod region	242	MPngr078	7	2024-10-28	N/A	N/A	N/A	N/A	N/A	N/A	N/A	N/A	N/A	N/A	N/A	N/A	N/A	N/A	34.86	N/A	N/A	N/A			PASS	c.606T>C;c.894T>C	c.446A>G;c.1023C>T;c.1065T>C;c.1597G>T;c.2113T>G	n.172_173insT	c.447G>A;c.853A>G	c.369C>G;c.660G>T;c.900A>G;c.1158C>G;c.1360C>T	PASS	P1 type 2 (FH)
412	Novgorod region	162	MPngr079	11	2024-10-15	N/A	N/A	N/A	N/A	N/A	N/A	N/A	N/A	N/A	N/A	N/A	N/A	N/A	N/A	37.93	N/A	N/A	N/A			FAILED						FAILED
200	Novgorod region	247	MPngr080	11	2024-10-26	N/A	N/A	N/A	N/A	N/A	N/A	N/A	N/A	N/A	N/A	N/A	N/A	N/A	N/A	N/A	N/A	N/A	N/A			PASS		c.369G>T			c.900A>G	FAILED
201	Novgorod region	244	MPngr081	6	2024-10-28	N/A	36.43	N/A	N/A	N/A	N/A	N/A	N/A	N/A	N/A	N/A	N/A	N/A	N/A	33.89	N/A	N/A	N/A			PASS		c.369G>T			c.900A>G	PASS	P1 type 1 (M129-B7)
202	Novgorod region	103	MPngr082	3	2024-10-02	N/A	N/A	N/A	N/A	N/A	N/A	N/A	N/A	N/A	N/A	N/A	N/A	N/A	N/A	31.65	N/A	N/A	N/A			PASS	c.606T>C;c.894T>C	c.1065T>C;c.1194G>A;c.1597G>T;c.2113T>G	n.172_173insT;n.2063A>G	c.462G>T;c.853A>G	c.369C>G;c.637A>G;c.660G>T;c.900A>G;c.1158C>G;c.1360C>T	PASS	P1 type 2 (FH)
203	Novgorod region	102	MPngr083	12	2024-09-30	N/A	N/A	N/A	N/A	N/A	N/A	N/A	N/A	N/A	N/A	N/A	N/A	N/A	N/A	32.24	N/A	N/A	N/A			PASS		c.369G>T			c.900A>G	PASS	P1 type 1 (M129-B7)
204	Novgorod region	257	MPngr084	17	2024-10-29	N/A	N/A	N/A	N/A	N/A	N/A	N/A	N/A	N/A	N/A	N/A	N/A	N/A	N/A	33.73	N/A	N/A	N/A			PASS		c.369G>T			c.900A>G	PASS	P1 type 1 (M129-B7)
413	Novgorod region	258	MPngr085	10	2024-10-29	N/A	N/A	N/A	N/A	N/A	N/A	N/A	N/A	N/A	N/A	N/A	N/A	N/A	N/A	N/A	N/A	N/A	N/A			FAILED						FAILED
205	Novgorod region	101	MPngr086	9	2024-09-26	N/A	N/A	N/A	N/A	N/A	N/A	N/A	N/A	N/A	N/A	N/A	N/A	N/A	N/A	34.05	N/A	N/A	N/A			PASS		c.369G>T			c.900A>G	PASS	P1 type 1 (M129-B7)
414	Novgorod region	253	MPngr087	10	2024-10-29	N/A	N/A	N/A	N/A	N/A	N/A	N/A	N/A	N/A	N/A	N/A	N/A	N/A	N/A	34.3	N/A	N/A	32.08			FAILED						FAILED
206	Novgorod region	115	MPngr088	14	2024-10-08	N/A	N/A	N/A	N/A	N/A	N/A	N/A	N/A	N/A	N/A	N/A	N/A	N/A	N/A	31.02	N/A	36.72	N/A			PASS	c.1814T>C	c.369G>T			c.900A>G	PASS	P1 type 1 (M129-B7)
207	Novgorod region	99	MPngr089	5	2024-09-18	N/A	N/A	N/A	N/A	N/A	N/A	N/A	N/A	N/A	N/A	N/A	N/A	N/A	N/A	33.17	N/A	N/A	N/A			PASS		c.369G>T			c.900A>G	PASS	P1 type 1 (M129-B7)
32	Nizhny Novgorod region	1	MPniz004	13	2024-04-04	N/A	37.23	N/A	N/A	N/A	N/A	N/A	N/A	38.62	38.67	N/A	N/A	N/A	N/A	34.8	N/A	37.67	N/A			PASS		c.369G>T			c.900A>G	FAILED
344	Nizhny Novgorod region	2	MPniz005	14	2024-04-04	N/A	N/A	41.24	N/A	N/A	N/A	N/A	N/A	37.53	44.3	N/A	N/A	N/A	N/A	N/A	N/A	37.16	N/A			FAILED						FAILED
33	Nizhny Novgorod region	3	MPniz006	6	2024-05-13	N/A	N/A	N/A	N/A	N/A	N/A	N/A	N/A	N/A	N/A	N/A	N/A	N/A	N/A	31.05	N/A	N/A	N/A			PASS		c.369G>T			c.900A>G	PASS	P1 type 1 (M129-B7)
34	Nizhny Novgorod region	4	MPniz007	14	2024-05-13	N/A	N/A	N/A	N/A	N/A	N/A	N/A	N/A	N/A	N/A	N/A	N/A	N/A	N/A	26.22	N/A	N/A	N/A			PASS		c.369G>T			c.900A>G	PASS	P1 type 1 (M129-B7)
35	Nizhny Novgorod region	5	MPniz008	12	2024-05-20	N/A	N/A	N/A	N/A	N/A	N/A	N/A	N/A	N/A	N/A	N/A	N/A	N/A	N/A	31.38	N/A	N/A	N/A			PASS		c.369G>T	n.2063A>G		c.900A>G	PASS	P1 type 1 (M129-B7)
36	Nizhny Novgorod region	6	MPniz009	11	2024-05-22	N/A	N/A	N/A	N/A	N/A	N/A	N/A	N/A	N/A	N/A	N/A	N/A	N/A	N/A	39.48	N/A	N/A	N/A			PASS		c.369G>T	n.2063A>G		c.900A>G	FAILED
37	Nizhny Novgorod region	7	MPniz010	15	2024-05-23	N/A	N/A	N/A	N/A	N/A	N/A	N/A	N/A	N/A	N/A	N/A	N/A	N/A	N/A	33.75	N/A	N/A	N/A			PASS		c.369G>T			c.900A>G	FAILED
38	Nizhny Novgorod region	8	MPniz011	2	2024-05-30	N/A	33.61	N/A	N/A	N/A	N/A	N/A	N/A	33.98	N/A	N/A	N/A	N/A	N/A	29.57	N/A	32.42	N/A			PASS		c.369G>T			c.900A>G	PASS	P1 type 1 (M129-B7)
39	Nizhny Novgorod region	9	MPniz012	13	2024-06-06	N/A	N/A	N/A	N/A	N/A	N/A	N/A	N/A	41.43	N/A	N/A	N/A	N/A	N/A	30.48	N/A	N/A	N/A			PASS		c.369G>T			c.900A>G	PASS	P1 type 1 (M129-B7)
40	Nizhny Novgorod region	10	MPniz013	12	2024-06-06	N/A	N/A	N/A	N/A	N/A	N/A	N/A	N/A	38.63	N/A	N/A	N/A	N/A	N/A	37.85	N/A	N/A	N/A			PASS		c.369G>T			c.900A>G	FAILED
41	Nizhny Novgorod region	11	MPniz014	12	2024-06-05	N/A	N/A	N/A	N/A	N/A	N/A	N/A	N/A	N/A	N/A	N/A	N/A	N/A	N/A	28.81	N/A	N/A	38.09			PASS		c.369G>T	n.2063A>G		c.900A>G	PASS	P1 type 1 (M129-B7)
42	Nizhny Novgorod region	12	MPniz015	14	2024-06-05	N/A	N/A	N/A	N/A	N/A	N/A	N/A	N/A	37.71	N/A	N/A	N/A	N/A	N/A	33.81	N/A	N/A	N/A			PASS		c.369G>T	n.2063A>G		c.900A>G	FAILED
43	Nizhny Novgorod region	13	MPniz016	13	2024-06-05	N/A	37.73	N/A	N/A	N/A	N/A	N/A	N/A	38.69	37.73	N/A	N/A	N/A	N/A	32.94	N/A	N/A	N/A			PASS		c.369G>T	n.2063A>G		c.900A>G	FAILED
44	Nizhny Novgorod region	18	MPniz017	15	2024-07-01	N/A	N/A	N/A	N/A	N/A	N/A	N/A	N/A	N/A	N/A	N/A	N/A	N/A	N/A	29.23	N/A	N/A	N/A			PASS		c.369G>T	n.2063A>G		c.900A>G	FAILED
345	Nizhny Novgorod region	16	MPniz018	10	2024-06-26	N/A	31.17	N/A	N/A	N/A	N/A	N/A	N/A	32.07	34.92	N/A	N/A	N/A	N/A	32.1	N/A	N/A	N/A			FAILED						FAILED
45	Nizhny Novgorod region	15	MPniz019	8	2024-06-26	N/A	36.58	N/A	N/A	N/A	39.37	N/A	N/A	37.77	N/A	N/A	N/A	N/A	N/A	36.93	N/A	N/A	N/A			PASS		c.369G>T			c.900A>G	PASS	P1 type 1 (M129-B7)
46	Nizhny Novgorod region	14	MPniz020	12	2024-06-17	N/A	N/A	N/A	N/A	N/A	N/A	N/A	N/A	44.79	42.41	N/A	N/A	N/A	N/A	31.58	N/A	N/A	N/A			PASS		c.369G>T	n.2063A>G		c.900A>G	PASS	P1 type 1 (M129-B7)
47	Nizhny Novgorod region	28	MPniz021	6	2024-07-12	N/A	N/A	N/A	N/A	N/A	N/A	N/A	N/A	40.83	N/A	N/A	N/A	N/A	N/A	35.32	N/A	36.03	38.4			PASS		c.369G>T			c.900A>G	FAILED
48	Nizhny Novgorod region	29	MPniz022	12	2024-07-11	N/A	33.11	N/A	N/A	N/A	N/A	N/A	N/A	34.31	N/A	N/A	N/A	N/A	N/A	39.4	N/A	N/A	N/A			PASS		c.369G>T	n.2063A>G		c.900A>G	FAILED
49	Nizhny Novgorod region	30	MPniz023	17	2024-07-17	N/A	N/A	N/A	N/A	N/A	N/A	N/A	N/A	37.41	37.59	N/A	N/A	N/A	N/A	32.76	N/A	N/A	N/A			PASS		c.369G>T			c.900A>G	PASS	P1 type 1 (M129-B7)
50	Nizhny Novgorod region	31	MPniz024	8	2024-07-18	N/A	N/A	N/A	N/A	N/A	N/A	N/A	N/A	N/A	N/A	N/A	N/A	N/A	N/A	34.49	N/A	N/A	N/A			PASS		c.369G>T			c.900A>G	PASS	P1 type 1 (M129-B7)
51	Nizhny Novgorod region	32	MPniz025	10	2024-07-22	N/A	N/A	N/A	N/A	N/A	N/A	N/A	N/A	N/A	N/A	N/A	N/A	N/A	N/A	35.17	N/A	N/A	N/A			PASS		c.369G>T			c.900A>G	FAILED
52	Nizhny Novgorod region	33	MPniz026	13	2024-07-22	N/A	N/A	N/A	N/A	N/A	N/A	N/A	N/A	N/A	N/A	N/A	N/A	N/A	N/A	29.73	N/A	N/A	N/A			PASS		c.369G>T			c.900A>G	PASS	P1 type 1 (M129-B7)
53	Nizhny Novgorod region	34	MPniz027	2	2024-07-23	N/A	35.56	N/A	N/A	N/A	N/A	N/A	N/A	34.45	N/A	N/A	N/A	N/A	N/A	34.06	N/A	37.58	N/A			PASS		c.369G>T			c.900A>G	PASS	P1 type 1 (M129-B7)
54	Nizhny Novgorod region	35	MPniz028	14	2024-07-22	N/A	N/A	N/A	N/A	N/A	N/A	N/A	N/A	N/A	N/A	N/A	N/A	N/A	N/A	N/A	N/A	N/A	N/A			PASS			n.2063A>G			FAILED
55	Nizhny Novgorod region	36	MPniz029	3	2024-07-19	N/A	N/A	N/A	N/A	N/A	N/A	N/A	N/A	38.06	N/A	N/A	N/A	N/A	N/A	36.69	N/A	N/A	N/A			PASS		c.369G>T			c.900A>G	PASS	P1 type 1 (M129-B7)
56	Nizhny Novgorod region	37	MPniz030	7	2024-07-18	N/A	N/A	N/A	N/A	N/A	N/A	N/A	N/A	N/A	N/A	N/A	N/A	N/A	N/A	32.34	N/A	35.95	N/A			PASS		c.369G>T			c.900A>G	PASS	P1 type 1 (M129-B7)
57	Nizhny Novgorod region	38	MPniz031	15	2024-07-22	N/A	N/A	N/A	N/A	N/A	N/A	N/A	N/A	N/A	39.13	N/A	N/A	N/A	N/A	39.7	N/A	N/A	N/A			PASS		c.369G>T			c.900A>G	FAILED
58	Nizhny Novgorod region	39	MPniz032	16	2024-07-24	N/A	N/A	N/A	N/A	N/A	N/A	N/A	N/A	N/A	N/A	N/A	N/A	N/A	N/A	31.94	N/A	N/A	N/A			PASS		c.369G>T			c.900A>G	FAILED
346	Nizhny Novgorod region	40	MPniz033	6	2024-07-22	N/A	35.08	N/A	N/A	N/A	N/A	N/A	N/A	36.37	40.65	N/A	N/A	N/A	N/A	N/A	N/A	N/A	N/A			FAILED						FAILED
347	Nizhny Novgorod region	41	MPniz034	15	2024-07-19	N/A	N/A	38.51	N/A	N/A	N/A	N/A	N/A	N/A	N/A	N/A	N/A	N/A	N/A	38.11	N/A	N/A	N/A			FAILED						FAILED
67	Nizhny Novgorod region	42	MPniz035	15	2024-07-30	N/A	37.42	N/A	N/A	N/A	N/A	N/A	N/A	N/A	44.37	N/A	N/A	N/A	N/A	35.51	N/A	N/A	N/A			PASS		c.369G>T			c.900A>G	FAILED
68	Nizhny Novgorod region	43	MPniz036	10	2024-07-30	N/A	N/A	N/A	N/A	N/A	N/A	N/A	N/A	38.63	N/A	N/A	N/A	N/A	N/A	N/A	N/A	N/A	N/A			PASS		c.369G>T			c.900A>G	PASS	P1 type 1 (M129-B7)
348	Nizhny Novgorod region	44	MPniz037	9	2024-07-30	N/A	N/A	N/A	N/A	N/A	N/A	N/A	N/A	36.47	N/A	N/A	N/A	N/A	N/A	N/A	N/A	N/A	N/A			FAILED						FAILED
69	Nizhny Novgorod region	45	MPniz038	16	2024-07-29	N/A	36.61	N/A	N/A	N/A	N/A	N/A	N/A	N/A	42.59	N/A	N/A	N/A	N/A	33.78	N/A	N/A	N/A			PASS		c.369G>T	n.2063A>G		c.900A>G	FAILED
70	Nizhny Novgorod region	47	MPniz039	11	2024-07-29	N/A	N/A	N/A	N/A	N/A	N/A	N/A	N/A	N/A	N/A	N/A	N/A	N/A	N/A	37.09	N/A	N/A	N/A			PASS		c.369G>T			c.900A>G	PASS	P1 type 1 (M129-B7)
71	Nizhny Novgorod region	48	MPniz040	6	2024-07-26	N/A	N/A	N/A	N/A	N/A	N/A	N/A	N/A	N/A	N/A	N/A	N/A	N/A	N/A	36.77	N/A	N/A	N/A			PASS		c.369G>T			c.900A>G	FAILED
72	Nizhny Novgorod region	49	MPniz041	9	2024-07-26	N/A	N/A	N/A	N/A	N/A	N/A	N/A	N/A	N/A	N/A	N/A	N/A	N/A	N/A	37.67	N/A	N/A	N/A			PASS		c.369G>T			c.900A>G	PASS	P1 type 1 (M129-B7)
73	Nizhny Novgorod region	50	MPniz042	8	2024-07-29	N/A	N/A	N/A	N/A	N/A	N/A	N/A	N/A	N/A	N/A	N/A	N/A	N/A	N/A	32.83	N/A	N/A	39.25			PASS		c.369G>T			c.900A>G	PASS	P1 type 1 (M129-B7)
74	Nizhny Novgorod region	51	MPniz043	12	2024-07-29	N/A	N/A	N/A	N/A	N/A	39.73	N/A	N/A	N/A	N/A	N/A	N/A	N/A	N/A	34.17	N/A	N/A	N/A			PASS		c.369G>T			c.900A>G	PASS	P1 type 1 (M129-B7)
75	Nizhny Novgorod region	52	MPniz044	10	2024-07-29	N/A	N/A	N/A	N/A	N/A	N/A	N/A	N/A	N/A	N/A	N/A	N/A	N/A	N/A	34.11	N/A	N/A	N/A			PASS		c.369G>T			c.900A>G	FAILED
76	Nizhny Novgorod region	54	MPniz045	10	2024-07-26	N/A	N/A	N/A	N/A	N/A	N/A	N/A	N/A	N/A	N/A	N/A	N/A	N/A	N/A	N/A	N/A	N/A	N/A			PASS		c.369G>T			c.900A>G	FAILED
349	Nizhny Novgorod region	55	MPniz046	0	2024-08-07	N/A	N/A	N/A	N/A	N/A	N/A	N/A	N/A	N/A	N/A	N/A	N/A	39	N/A	42.9	N/A	N/A	N/A			FAILED						FAILED
77	Nizhny Novgorod region	56	MPniz047	14	2024-08-08	N/A	N/A	N/A	N/A	N/A	N/A	N/A	N/A	N/A	N/A	N/A	N/A	N/A	N/A	38.53	N/A	N/A	N/A			PASS		c.369G>T			c.900A>G	PASS	P1 type 1 (M129-B7)
78	Nizhny Novgorod region	57	MPniz048	9	2024-08-06	N/A	N/A	N/A	N/A	N/A	N/A	N/A	N/A	N/A	42.2	N/A	N/A	N/A	N/A	32.28	N/A	35.46	29.42			PASS		c.369G>T			c.900A>G	PASS	P1 type 1 (M129-B7)
79	Nizhny Novgorod region	58	MPniz049	12	2024-08-06	N/A	N/A	N/A	N/A	N/A	N/A	N/A	N/A	N/A	N/A	N/A	N/A	N/A	N/A	43.75	N/A	38.01	N/A			PASS		c.369G>T				FAILED
350	Nizhny Novgorod region	59	MPniz050	8	2024-08-05	N/A	N/A	N/A	N/A	N/A	N/A	N/A	N/A	N/A	N/A	N/A	N/A	N/A	N/A	N/A	N/A	N/A	N/A			FAILED						FAILED
80	Nizhny Novgorod region	60	MPniz051	14	2024-08-05	N/A	36.15	N/A	N/A	N/A	N/A	N/A	N/A	35.36	36.15	N/A	N/A	N/A	N/A	40.5	N/A	N/A	N/A			PASS		c.369G>T			c.900A>G	PASS	P1 type 1 (M129-B7)
81	Nizhny Novgorod region	61	MPniz052	11	2024-08-05	N/A	34.98	N/A	N/A	N/A	N/A	N/A	N/A	35.12	N/A	N/A	N/A	N/A	N/A	33.37	36.72	N/A	N/A			PASS		c.369G>T			c.900A>G	PASS	P1 type 1 (M129-B7)
82	Nizhny Novgorod region	62	MPniz053	16	2024-08-01	N/A	N/A	N/A	N/A	N/A	N/A	N/A	N/A	N/A	N/A	N/A	N/A	N/A	N/A	34.01	N/A	N/A	44.56			PASS		c.369G>T			c.900A>G	FAILED
83	Nizhny Novgorod region	63	MPniz054	10	2024-08-02	N/A	N/A	N/A	N/A	N/A	N/A	N/A	N/A	N/A	N/A	N/A	N/A	N/A	N/A	N/A	N/A	N/A	N/A			PASS						FAILED
84	Nizhny Novgorod region	53	MPniz055	16	2024-07-31	N/A	N/A	N/A	N/A	N/A	N/A	N/A	N/A	N/A	42.79	N/A	N/A	N/A	N/A	38.15	N/A	N/A	N/A			PASS		c.369G>T			c.900A>G	FAILED
351	Nizhny Novgorod region	64	MPniz056	15	2024-07-31	N/A	N/A	N/A	N/A	N/A	N/A	N/A	N/A	N/A	N/A	N/A	N/A	N/A	N/A	N/A	N/A	N/A	N/A			FAILED						FAILED
352	Nizhny Novgorod region	65	MPniz057	9	2024-08-01	N/A	N/A	N/A	N/A	N/A	N/A	N/A	N/A	N/A	N/A	N/A	N/A	N/A	N/A	N/A	N/A	N/A	N/A			FAILED						FAILED
353	Nizhny Novgorod region	66	MPniz058	10	2024-07-31	N/A	N/A	N/A	N/A	N/A	N/A	N/A	N/A	N/A	N/A	N/A	N/A	N/A	N/A	37.48	N/A	N/A	N/A			FAILED						FAILED
354	Nizhny Novgorod region	67	MPniz059	12	2024-07-31	N/A	N/A	N/A	N/A	N/A	N/A	N/A	N/A	N/A	N/A	N/A	N/A	N/A	N/A	38.24	N/A	N/A	N/A			FAILED						FAILED
357	Nizhny Novgorod region	46	MPniz060	2	2024-08-26	N/A	N/A	N/A	N/A	N/A	N/A	N/A	N/A	N/A	N/A	N/A	N/A	N/A	N/A	N/A	N/A	N/A	N/A			FAILED						FAILED
94	Nizhny Novgorod region	68	MPniz061	14	2024-07-30	N/A	N/A	N/A	N/A	N/A	N/A	N/A	N/A	N/A	N/A	N/A	N/A	38	N/A	35.53	N/A	36.97	36.98			PASS		c.369G>T			c.900A>G	PASS	P1 type 1 (M129-B7)
358	Nizhny Novgorod region	71	MPniz062	8	2024-08-12	N/A	N/A	N/A	N/A	N/A	N/A	N/A	N/A	N/A	N/A	N/A	N/A	N/A	N/A	N/A	N/A	N/A	N/A			FAILED						FAILED
95	Nizhny Novgorod region	72	MPniz063	3	2024-08-12	N/A	N/A	N/A	N/A	N/A	N/A	N/A	N/A	N/A	N/A	N/A	N/A	N/A	N/A	38.24	N/A	N/A	N/A			PASS		c.369G>T			c.900A>G	PASS	P1 type 1 (M129-B7)
96	Nizhny Novgorod region	74	MPniz064	11	2024-08-21	N/A	35.88	N/A	N/A	N/A	N/A	N/A	N/A	N/A	N/A	N/A	N/A	N/A	N/A	29.41	N/A	N/A	N/A			PASS		c.369G>T			c.900A>G	PASS	P1 type 1 (M129-B7)
97	Nizhny Novgorod region	75	MPniz065	11	2024-08-14	N/A	N/A	N/A	N/A	N/A	N/A	N/A	N/A	N/A	N/A	N/A	N/A	N/A	N/A	37.41	N/A	N/A	38.67			PASS		c.369G>T			c.900A>G	PASS	P1 type 1 (M129-B7)
359	Nizhny Novgorod region	77	MPniz066	11	2024-08-16	N/A	N/A	N/A	N/A	N/A	N/A	N/A	N/A	N/A	N/A	N/A	N/A	N/A	N/A	39.63	N/A	N/A	N/A			FAILED						FAILED
98	Nizhny Novgorod region	78	MPniz067	2	2024-08-18	37.05	N/A	N/A	N/A	N/A	N/A	N/A	N/A	N/A	N/A	N/A	N/A	28	N/A	33.2	N/A	31.98	42.95			PASS		c.369G>T			c.900A>G	PASS	P1 type 1 (M129-B7)
360	Nizhny Novgorod region	79	MPniz068	7	2024-08-13	N/A	N/A	N/A	N/A	N/A	N/A	N/A	N/A	N/A	N/A	N/A	N/A	N/A	N/A	38.19	N/A	N/A	N/A			FAILED						FAILED
99	Nizhny Novgorod region	81	MPniz069	5	2024-08-21	N/A	N/A	N/A	N/A	N/A	N/A	N/A	N/A	N/A	N/A	N/A	N/A	39	N/A	38.82	N/A	N/A	N/A			PASS		c.369G>T			c.900A>G	PASS	P1 type 1 (M129-B7)
100	Nizhny Novgorod region	82	MPniz070	13	2024-08-19	N/A	N/A	N/A	N/A	N/A	N/A	N/A	N/A	N/A	N/A	N/A	N/A	N/A	N/A	39.01	N/A	N/A	N/A			PASS		c.369G>T			c.900A>G	PASS	P1 type 1 (M129-B7)
361	Nizhny Novgorod region	83	MPniz071	6	2024-08-23	N/A	N/A	N/A	N/A	N/A	N/A	N/A	N/A	N/A	N/A	N/A	N/A	N/A	N/A	39.74	N/A	37.26	N/A			FAILED						FAILED
101	Nizhny Novgorod region	85	MPniz072	14	2024-08-19	N/A	N/A	N/A	N/A	N/A	N/A	N/A	N/A	N/A	N/A	N/A	N/A	N/A	N/A	32.89	N/A	N/A	34.21			PASS		c.369G>T			c.900A>G	PASS	P1 type 1 (M129-B7)
362	Nizhny Novgorod region	70	MPniz073	4	2024-08-09	N/A	N/A	N/A	N/A	N/A	N/A	N/A	N/A	N/A	N/A	N/A	N/A	N/A	N/A	35.02	N/A	38.16	N/A			FAILED						FAILED
363	Nizhny Novgorod region	73	MPniz074	10	2024-08-13	N/A	N/A	N/A	N/A	N/A	N/A	N/A	N/A	N/A	N/A	N/A	N/A	N/A	N/A	36.22	N/A	N/A	N/A			FAILED						FAILED
364	Nizhny Novgorod region	76	MPniz075	11	2024-08-26	N/A	N/A	N/A	N/A	N/A	N/A	N/A	N/A	N/A	N/A	N/A	N/A	N/A	N/A	38.46	N/A	N/A	N/A			FAILED						FAILED
365	Nizhny Novgorod region	84	MPniz076	14	2024-08-19	N/A	N/A	N/A	N/A	N/A	N/A	N/A	N/A	N/A	N/A	N/A	N/A	N/A	N/A	36.74	N/A	N/A	N/A			FAILED						FAILED
102	Nizhny Novgorod region	80	MPniz077	11	2024-08-22	N/A	N/A	N/A	N/A	N/A	N/A	N/A	N/A	N/A	N/A	N/A	N/A	N/A	N/A	39.99	N/A	N/A	N/A			PASS		c.369G>T			c.900A>G	PASS	P1 type 1 (M129-B7)
107	Nizhny Novgorod region	86	MPniz078	12	2024-08-15	N/A	37.31	N/A	N/A	N/A	N/A	N/A	N/A	42.84	N/A	N/A	N/A	N/A	N/A	36.85	N/A	N/A	N/A			PASS		c.369G>T			c.900A>G	PASS	P1 type 1 (M129-B7)
108	Nizhny Novgorod region	87	MPniz079	8	2024-08-22	N/A	N/A	N/A	N/A	N/A	N/A	N/A	N/A	N/A	N/A	N/A	N/A	N/A	N/A	34.09	N/A	N/A	N/A			PASS	c.1181T>C	c.369G>T	n.2063A>G		c.900A>G	PASS	P1 type 1 (M129-B7)
378	Nizhny Novgorod region	88	MPniz080	0	2024-09-04	N/A	N/A	N/A	N/A	N/A	N/A	N/A	N/A	N/A	N/A	N/A	N/A	N/A	N/A	39.36	N/A	N/A	N/A			FAILED						FAILED
109	Nizhny Novgorod region	89	MPniz081	7	2024-08-30	N/A	N/A	N/A	N/A	N/A	N/A	N/A	N/A	N/A	N/A	N/A	N/A	N/A	N/A	36.72	N/A	39.05	N/A			PASS		c.369G>T	n.2063A>G		c.900A>G	PASS	P1 type 1 (M129-B7)
110	Nizhny Novgorod region	90	MPniz082	11	2024-08-30	N/A	N/A	N/A	N/A	N/A	N/A	N/A	N/A	N/A	N/A	N/A	N/A	N/A	N/A	N/A	N/A	N/A	N/A			PASS						FAILED
111	Nizhny Novgorod region	91	MPniz083	2	2024-08-26	N/A	32.22	N/A	N/A	N/A	N/A	N/A	N/A	N/A	N/A	N/A	N/A	N/A	N/A	28.35	N/A	32.19	30.25			PASS		c.369G>T			c.900A>G	PASS	P1 type 1 (M129-B7)
112	Nizhny Novgorod region	92	MPniz084	15	2024-08-28	N/A	N/A	N/A	N/A	N/A	N/A	N/A	N/A	N/A	N/A	N/A	N/A	N/A	N/A	30.97	N/A	34.25	N/A			PASS		c.369G>T			c.900A>G	PASS	P1 type 1 (M129-B7)
113	Nizhny Novgorod region	93	MPniz085	5	2024-08-27	N/A	N/A	N/A	N/A	N/A	N/A	N/A	N/A	N/A	N/A	N/A	N/A	N/A	N/A	34.13	N/A	N/A	N/A			PASS		c.369G>T			c.900A>G	PASS	P1 type 1 (M129-B7)
114	Nizhny Novgorod region	94	MPniz086	13	2024-08-27	N/A	N/A	N/A	N/A	N/A	N/A	N/A	N/A	N/A	N/A	N/A	N/A	N/A	N/A	31.91	N/A	N/A	N/A			PASS		c.369G>T			c.900A>G	PASS	P1 type 1 (M129-B7)
379	Nizhny Novgorod region	95	MPniz087	11	2024-09-02	N/A	N/A	N/A	N/A	N/A	N/A	N/A	N/A	N/A	N/A	N/A	N/A	N/A	N/A	N/A	N/A	N/A	N/A			FAILED						FAILED
380	Nizhny Novgorod region	96	MPniz088	2	2024-09-02	N/A	N/A	N/A	N/A	N/A	N/A	N/A	N/A	N/A	N/A	N/A	N/A	N/A	N/A	41.85	N/A	N/A	N/A			FAILED						FAILED
381	Nizhny Novgorod region	97	MPniz089	1	2024-09-04	N/A	N/A	N/A	N/A	N/A	N/A	N/A	N/A	N/A	N/A	N/A	N/A	N/A	N/A	N/A	N/A	N/A	38.01			FAILED						FAILED
115	Nizhny Novgorod region	98	MPniz090	15	2024-09-04	N/A	N/A	N/A	N/A	N/A	N/A	N/A	N/A	N/A	N/A	N/A	N/A	N/A	N/A	34.86	N/A	N/A	N/A			PASS						FAILED
116	Nizhny Novgorod region	99	MPniz091	12	2024-08-26	N/A	36.41	N/A	N/A	N/A	N/A	N/A	N/A	N/A	N/A	N/A	N/A	N/A	N/A	35.19	N/A	N/A	N/A			PASS		c.369G>T			c.900A>G	PASS	P1 type 1 (M129-B7)
382	Nizhny Novgorod region	100	MPniz092	6	2024-08-28	N/A	N/A	N/A	N/A	N/A	N/A	N/A	N/A	N/A	N/A	N/A	N/A	N/A	N/A	43.13	N/A	34.53	33.22			FAILED						FAILED
117	Nizhny Novgorod region	101	MPniz093	12	2024-08-28	N/A	N/A	N/A	N/A	N/A	N/A	N/A	N/A	N/A	N/A	N/A	N/A	N/A	N/A	36.08	N/A	N/A	N/A			PASS		c.369G>T			c.900A>G	PASS	P1 type 1 (M129-B7)
118	Nizhny Novgorod region	102	MPniz094	13	2024-08-26	N/A	N/A	N/A	N/A	N/A	N/A	N/A	N/A	N/A	N/A	N/A	N/A	N/A	N/A	25.96	N/A	N/A	35.34			PASS		c.369G>T			c.900A>G	PASS	P1 type 1 (M129-B7)
119	Nizhny Novgorod region	103	MPniz095	14	2024-08-29	40.87	N/A	N/A	N/A	N/A	N/A	N/A	N/A	N/A	N/A	N/A	N/A	N/A	N/A	37.05	N/A	37.69	N/A			PASS		c.369G>T			c.900A>G	PASS	P1 type 1 (M129-B7)
383	Nizhny Novgorod region	104	MPniz096	15	2024-09-11	N/A	N/A	N/A	N/A	N/A	N/A	N/A	N/A	N/A	N/A	N/A	N/A	N/A	N/A	35.48	N/A	N/A	N/A			FAILED						FAILED
384	Nizhny Novgorod region	105	MPniz097	13	2024-09-13	N/A	N/A	N/A	N/A	N/A	N/A	N/A	N/A	N/A	N/A	N/A	N/A	N/A	N/A	N/A	38.21	41.26	35.21			FAILED						FAILED
120	Nizhny Novgorod region	106	MPniz098	11	2024-09-11	N/A	N/A	N/A	N/A	N/A	N/A	N/A	N/A	N/A	N/A	N/A	N/A	N/A	N/A	34.77	N/A	N/A	N/A			PASS		c.369G>T			c.900A>G	PASS	P1 type 1 (M129-B7)
121	Nizhny Novgorod region	107	MPniz099	13	2024-09-12	N/A	N/A	N/A	N/A	N/A	N/A	N/A	N/A	N/A	N/A	N/A	N/A	N/A	N/A	28.94	N/A	N/A	N/A			PASS		c.369G>T			c.900A>G	PASS	P1 type 1 (M129-B7)
122	Nizhny Novgorod region	108	MPniz100	9	2024-09-11	N/A	N/A	N/A	N/A	N/A	N/A	N/A	N/A	N/A	N/A	N/A	N/A	N/A	N/A	35.77	N/A	N/A	N/A			PASS		c.369G>T			c.900A>G	PASS	P1 type 1 (M129-B7)
123	Nizhny Novgorod region	109	MPniz101	9	2024-09-16	N/A	N/A	N/A	N/A	N/A	N/A	N/A	N/A	N/A	N/A	N/A	N/A	N/A	N/A	35.17	N/A	N/A	N/A			PASS		c.369G>T	n.2064A>G		c.900A>G	PASS	P1 type 1 (M129-B7)
385	Nizhny Novgorod region	110	MPniz102	16	2024-09-11	N/A	N/A	N/A	N/A	N/A	N/A	N/A	N/A	N/A	N/A	N/A	N/A	N/A	N/A	35.37	N/A	N/A	N/A			FAILED						FAILED
124	Nizhny Novgorod region	111	MPniz103	12	2024-09-09	N/A	N/A	N/A	N/A	N/A	N/A	N/A	N/A	N/A	N/A	N/A	N/A	N/A	N/A	36.29	N/A	N/A	N/A			PASS	c.606T>C;c.894T>C	c.446A>G;c.1065T>C;c.1597G>T;c.2113T>G	n.172_173insT	c.447G>A;c.853A>G	c.369C>G;c.660G>T;c.900A>G;c.1158C>G;c.1360C>T	PASS	P1 type 2 (FH)
386	Nizhny Novgorod region	112	MPniz104	8	2024-09-09	N/A	N/A	N/A	N/A	N/A	N/A	N/A	N/A	N/A	N/A	N/A	N/A	N/A	N/A	N/A	N/A	N/A	N/A			FAILED						FAILED
125	Nizhny Novgorod region	113	MPniz105	16	2024-09-10	N/A	N/A	N/A	N/A	N/A	N/A	N/A	N/A	N/A	N/A	N/A	N/A	N/A	N/A	30.15	N/A	N/A	N/A			PASS		c.369G>T	n.2063A>G		c.900A>G	PASS	P1 type 1 (M129-B7)
387	Nizhny Novgorod region	114	MPniz106	12	2024-09-09	N/A	N/A	N/A	N/A	N/A	N/A	N/A	N/A	N/A	N/A	N/A	N/A	N/A	N/A	39.13	N/A	N/A	N/A			FAILED						FAILED
126	Nizhny Novgorod region	115	MPniz107	12	2024-09-09	N/A	N/A	N/A	N/A	N/A	N/A	N/A	N/A	N/A	N/A	N/A	N/A	N/A	N/A	33.63	N/A	N/A	36.93			PASS		c.369G>T			c.900A>G	PASS	P1 type 1 (M129-B7)
388	Nizhny Novgorod region	116	MPniz108	10	2024-09-11	N/A	N/A	N/A	N/A	N/A	N/A	N/A	N/A	N/A	N/A	N/A	N/A	N/A	N/A	41.96	N/A	37.68	N/A			FAILED						FAILED
393	Nizhny Novgorod region	117	MPniz109	7	2024-09-04	N/A	N/A	N/A	N/A	N/A	N/A	N/A	N/A	N/A	N/A	N/A	N/A	N/A	N/A	38.71	N/A	37.38	N/A			FAILED						FAILED
146	Nizhny Novgorod region	118	MPniz110	11	2024-09-11	N/A	N/A	N/A	N/A	N/A	N/A	N/A	N/A	N/A	N/A	N/A	N/A	40	N/A	33.44	N/A	N/A	N/A			PASS		c.369G>T			c.900A>G	PASS	P1 type 1 (M129-B7)
147	Nizhny Novgorod region	119	MPniz111	10	2024-09-24	N/A	N/A	N/A	N/A	N/A	N/A	N/A	N/A	N/A	N/A	N/A	N/A	N/A	N/A	33.43	N/A	N/A	N/A			PASS		c.369G>T			c.900A>G	PASS	P1 type 1 (M129-B7)
148	Nizhny Novgorod region	120	MPniz112	4	2024-09-25	N/A	N/A	N/A	N/A	N/A	N/A	N/A	N/A	N/A	N/A	N/A	N/A	N/A	N/A	27.69	N/A	N/A	N/A			PASS		c.369G>T			c.900A>G	PASS	P1 type 1 (M129-B7)
394	Nizhny Novgorod region	121	MPniz113	16	2024-09-25	N/A	N/A	N/A	N/A	N/A	N/A	N/A	N/A	38.45	N/A	N/A	N/A	N/A	N/A	38.22	N/A	N/A	N/A			FAILED						FAILED
149	Nizhny Novgorod region	122	MPniz114	10	2024-09-04	N/A	N/A	N/A	N/A	N/A	N/A	N/A	N/A	N/A	N/A	N/A	N/A	N/A	N/A	37.28	N/A	N/A	42.43			PASS		c.369G>T			c.900A>G	PASS	P1 type 1 (M129-B7)
395	Nizhny Novgorod region	123	MPniz115	4	2024-09-04	N/A	N/A	N/A	N/A	N/A	N/A	N/A	N/A	N/A	N/A	N/A	N/A	N/A	N/A	38.48	N/A	N/A	N/A			FAILED						FAILED
150	Nizhny Novgorod region	124	MPniz116	17	2024-09-20	N/A	N/A	N/A	N/A	N/A	N/A	N/A	N/A	N/A	N/A	N/A	N/A	N/A	N/A	37.24	N/A	N/A	N/A			PASS		c.369G>T			c.900A>G	PASS	P1 type 1 (M129-B7)
151	Nizhny Novgorod region	125	MPniz117	12	2024-10-08	N/A	N/A	N/A	N/A	N/A	N/A	N/A	N/A	N/A	N/A	N/A	N/A	N/A	N/A	35.23	N/A	N/A	N/A			PASS		c.369G>T	n.2063A>G		c.900A>G	PASS	P1 type 1 (M129-B7)
152	Nizhny Novgorod region	126	MPniz118	9	2024-10-09	N/A	N/A	N/A	N/A	N/A	N/A	N/A	N/A	N/A	N/A	N/A	N/A	N/A	N/A	31.92	N/A	38.29	N/A			PASS		c.369G>T			c.900A>G	PASS	P1 type 1 (M129-B7)
153	Nizhny Novgorod region	127	MPniz119	10	2024-09-24	N/A	N/A	N/A	N/A	N/A	N/A	N/A	N/A	N/A	N/A	N/A	N/A	N/A	N/A	N/A	N/A	N/A	N/A			PASS		c.369G>T			c.900A>G	PASS	P1 type 1 (M129-B7)
154	Nizhny Novgorod region	128	MPniz120		2024-09-18	N/A	N/A	N/A	N/A	N/A	N/A	N/A	N/A	N/A	N/A	N/A	N/A	N/A	N/A	37.08	N/A	N/A	N/A			PASS		c.369G>T	n.2063A>G		c.900A>G	FAILED
155	Nizhny Novgorod region	129	MPniz121	6	2024-09-16	N/A	N/A	N/A	N/A	N/A	N/A	N/A	N/A	N/A	N/A	N/A	N/A	N/A	N/A	32.82	N/A	35.55	40.38			PASS		c.369G>T			c.900A>G	FAILED
396	Nizhny Novgorod region	130	MPniz122	15	2024-10-25	N/A	N/A	N/A	N/A	N/A	N/A	N/A	N/A	N/A	N/A	N/A	N/A	N/A	N/A	N/A	N/A	N/A	N/A			FAILED						FAILED
397	Nizhny Novgorod region	131	MPniz123	9	2024-10-25	N/A	N/A	N/A	N/A	N/A	N/A	N/A	N/A	N/A	N/A	N/A	N/A	N/A	N/A	38.31	N/A	N/A	N/A			FAILED						FAILED
398	Nizhny Novgorod region	132	MPniz124	15	2024-10-25	N/A	36.18	N/A	N/A	N/A	N/A	N/A	N/A	N/A	N/A	N/A	N/A	N/A	N/A	N/A	N/A	N/A	N/A			FAILED						FAILED
156	Nizhny Novgorod region	133	MPniz125	13	2024-10-11	N/A	N/A	N/A	N/A	N/A	N/A	N/A	N/A	N/A	N/A	N/A	N/A	N/A	N/A	31.13	N/A	N/A	N/A			PASS		c.369G>T	n.2063A>G		c.900A>G	PASS	P1 type 1 (M129-B7)
157	Nizhny Novgorod region	134	MPniz126	13	2024-10-16	N/A	N/A	N/A	N/A	N/A	N/A	N/A	N/A	N/A	N/A	N/A	N/A	N/A	N/A	34.55	N/A	N/A	N/A			PASS		c.369G>T			c.900A>G	PASS	P1 type 1 (M129-B7)
158	Nizhny Novgorod region	135	MPniz127	10	2024-10-16	N/A	N/A	N/A	N/A	N/A	N/A	N/A	N/A	N/A	N/A	N/A	N/A	N/A	N/A	28.8	N/A	N/A	N/A			PASS		c.369G>T	n.2063A>G		c.900A>G	PASS	P1 type 1 (M129-B7)
243	Nizhny Novgorod region	19	MPniz128	8	2024-07-04	N/A	N/A	N/A	N/A	N/A	N/A	N/A	N/A	N/A	N/A	N/A	N/A	N/A	N/A	32.98	N/A	N/A	N/A			PASS		c.369G>T			c.900A>G	PASS	P1 type 1 (M129-B7)
244	Nizhny Novgorod region	20	MPniz129	8	2024-09-27	N/A	N/A	N/A	N/A	N/A	N/A	N/A	N/A	N/A	N/A	N/A	N/A	N/A	N/A	N/A	N/A	N/A	N/A			PASS		c.369G>T			c.900A>G	PASS	P1 type 1 (M129-B7)
245	Nizhny Novgorod region	21	MPniz130	15	2024-07-09	N/A	N/A	N/A	N/A	N/A	N/A	N/A	N/A	N/A	N/A	N/A	N/A	N/A	N/A	35.01	N/A	N/A	N/A			PASS		c.369G>T			c.900A>G	PASS	P1 type 1 (M129-B7)
246	Nizhny Novgorod region	22	MPniz131	11	2024-07-09	N/A	N/A	N/A	N/A	N/A	N/A	N/A	N/A	N/A	N/A	N/A	N/A	N/A	N/A	33.52	N/A	N/A	N/A			PASS		c.369G>T			c.900A>G	PASS	P1 type 1 (M129-B7)
439	Nizhny Novgorod region	23	MPniz132	7	2024-07-09	N/A	N/A	N/A	N/A	N/A	N/A	N/A	N/A	N/A	N/A	N/A	N/A	N/A	N/A	36.09	N/A	N/A	N/A			FAILED						FAILED
247	Nizhny Novgorod region	24	MPniz133	8	2024-07-08	N/A	N/A	N/A	N/A	N/A	N/A	N/A	N/A	N/A	N/A	N/A	N/A	N/A	N/A	38.48	N/A	N/A	N/A			PASS		c.369G>T			c.900A>G	PASS	P1 type 1 (M129-B7)
248	Nizhny Novgorod region	25	MPniz134	15	2024-07-10	N/A	N/A	N/A	N/A	N/A	N/A	N/A	N/A	42.73	N/A	N/A	N/A	N/A	N/A	36.42	N/A	N/A	N/A			PASS		c.369G>T			c.900A>G	PASS	P1 type 1 (M129-B7)
249	Nizhny Novgorod region	26	MPniz135	12	2024-07-11	N/A	N/A	N/A	N/A	N/A	N/A	N/A	N/A	N/A	N/A	N/A	N/A	N/A	N/A	38.28	N/A	N/A	N/A			PASS		c.369G>T			c.900A>G	PASS	P1 type 1 (M129-B7)
250	Nizhny Novgorod region	27	MPniz136	11	2024-07-15	N/A	N/A	N/A	N/A	N/A	N/A	N/A	N/A	N/A	N/A	N/A	N/A	37	N/A	31.64	N/A	N/A	37.62			PASS					c.900A>G	PASS	P1 type 1 (M129-B7)
251	Nizhny Novgorod region	28	MPniz137	17	2024-07-15	N/A	N/A	N/A	N/A	N/A	N/A	N/A	N/A	N/A	N/A	N/A	N/A	N/A	N/A	32.68	N/A	N/A	N/A			PASS			n.2063A>G			FAILED
301	Stavropol territory	1 (Obol)	MPsta001	9	2024-10-18	N/A	N/A	N/A	N/A	N/A	N/A	N/A	N/A	N/A	N/A	N/A	N/A	N/A	N/A	31	N/A	35	36			PASS						PASS	P1 type 1 (M129-B7)
302	Stavropol territory	2 (Obol)	MPsta002	9	2024-10-18	N/A	N/A	N/A	N/A	N/A	43	N/A	N/A	40	N/A	N/A	N/A	N/A	N/A	28	N/A	36	N/A			PASS		c.369G>T			c.900A>G	PASS	P1 type 1 (M129-B7)
303	Stavropol territory	3 (Obol)	MPsta003	10	2024-10-23	N/A	N/A	N/A	N/A	N/A	N/A	N/A	N/A	40	N/A	N/A	N/A	36	N/A	32	N/A	N/A	N/A			PASS		c.369G>T			c.900A>G	PASS	P1 type 1 (M129-B7)
315	Stavropol territory	4 (Obol)	MPsta004	10	2024-10-23	N/A	N/A	N/A	N/A	N/A	N/A	N/A	N/A	44	N/A	24	N/A	N/A	N/A	30	N/A	N/A	N/A			PASS		c.369G>T			c.900A>G	PASS	P1 type 1 (M129-B7)
308	Stavropol territory	847 | 1 (Stav)	MPsta005	14	2025-12-09	N/A	35	N/A	N/A	N/A	N/A	N/A	N/A	38	36	N/A	N/A	N/A	N/A	32	N/A	N/A	N/A			PASS		c.369G>T	n.2063A>G		c.900A>G	PASS	P1 type 1 (M129-B7)
314	Stavropol territory	37 | 10 (Stav)	MPsta006	14	2024-12-18	N/A	35	N/A	N/A	N/A	N/A	N/A	N/A	N/A	N/A	N/A	N/A	N/A	N/A	30	N/A	N/A	N/A			PASS		c.369G>T	n.2063A>G		c.900A>G	PASS	P1 type 1 (M129-B7)
309	Stavropol territory	849 | 2 (Stav)	MPsta007	16	2024-12-06	N/A	31	N/A	N/A	N/A	N/A	N/A	N/A	34	35	39	N/A	39	N/A	32	N/A	N/A	39			PASS		c.369G>T	n.2063A>G		c.900A>G	PASS	P1 type 1 (M129-B7)
310	Stavropol territory	831 | 3 (Stav)	MPsta008	10	2024-12-09	N/A	N/A	N/A	N/A	N/A	N/A	N/A	N/A	N/A	N/A	N/A	N/A	N/A	N/A	29	N/A	N/A	N/A			PASS		c.369G>T	n.2063A>G		c.900A>G	PASS	P1 type 1 (M129-B7)
305	Stavropol territory	917 | 4 (Stav)	MPsta009	11	2024-12-12	N/A	38	N/A	N/A	N/A	N/A	N/A	N/A	40	39	N/A	N/A	N/A	N/A	35	N/A	N/A	N/A			PASS						FAILED
311	Stavropol territory	69 | 5 (Stav)	MPsta010	11	2024-12-20	N/A	N/A	N/A	N/A	N/A	N/A	N/A	N/A	N/A	N/A	N/A	N/A	N/A	N/A	32	N/A	N/A	N/A			PASS		c.369G>T			c.900A>G	PASS	P1 type 1 (M129-B7)
312	Stavropol territory	64 | 6 (Stav)	MPsta011	1	2024-12-18	N/A	N/A	N/A	N/A	N/A	27	N/A	N/A	N/A	N/A	N/A	N/A	37	N/A	32	N/A	34	N/A			PASS		c.369G>T	n.1620C>G		c.900A>G	PASS	P1 type 1 (M129-B7)
306	Stavropol territory	61 | 7 (Stav)	MPsta012	12	2024-12-18	N/A	32	N/A	N/A	N/A	N/A	N/A	N/A	35	44	N/A	N/A	N/A	N/A	33	N/A	N/A	N/A			PASS			n.2063A>G			PASS	P1 type 1 (M129-B7)
307	Stavropol territory	56 | 8 (Stav)	MPsta013	4	2024-12-18	N/A	31	N/A	N/A	N/A	N/A	N/A	N/A	35	35	37	N/A	N/A	N/A	32	N/A	36	N/A			PASS		c.369G>T			c.900A>G	PASS	P1 type 1 (M129-B7)
313	Stavropol territory	39 | 9 (Stav)	MPsta014	14	2024-12-18	N/A	N/A	N/A	N/A	N/A	N/A	N/A	N/A	N/A	N/A	N/A	N/A	N/A	N/A	30	N/A	33	N/A			PASS		c.369G>T	n.2063A>G		c.900A>G	FAILED
316	Stavropol territory	1195	MPsta015	12	2025-04-18	N/A	N/A	N/A	N/A	N/A	N/A	N/A	N/A	N/A	N/A	N/A	N/A	N/A	N/A	35.08	N/A	N/A	N/A			PASS		c.369G>T			c.900A>G	PASS	P1 type 1 (M129-B7)
470	Stavropol territory	1196	MPsta016	13	2025-04-17	42.05	N/A	N/A	N/A	N/A	N/A	N/A	N/A	N/A	N/A	N/A	N/A	N/A	N/A	N/A	N/A	N/A	N/A			FAILED						FAILED
317	Stavropol territory	1185	MPsta017	14	2025-04-16	N/A	N/A	N/A	N/A	N/A	N/A	N/A	N/A	N/A	N/A	N/A	N/A	N/A	N/A	34.12	N/A	N/A	N/A			PASS		c.369G>T			c.900A>G	FAILED
318	Stavropol territory	1186	MPsta018	8	2025-04-15	N/A	N/A	N/A	N/A	N/A	N/A	N/A	N/A	N/A	N/A	N/A	N/A	N/A	N/A	31.58	N/A	28.42	N/A			PASS		c.369G>T			c.900A>G	PASS	P1 type 1 (M129-B7)
266	Republic of Tatarstan	116T001	MPtat001	16	2025-03-27	N/A	N/A	N/A	N/A	N/A	N/A	N/A	N/A	N/A	N/A	N/A	N/A	N/A	N/A	N/A	N/A	N/A	N/A	0.096	0.183	PASS		c.369G>T			c.900A>G	PASS	P1 type 1 (M129-B7)
267	Republic of Tatarstan	216T001	MPtat002	11	2025-03-28	N/A	N/A	N/A	N/A	N/A	N/A	N/A	N/A	N/A	N/A	N/A	N/A	N/A	N/A	36	N/A	N/A	N/A	2.299	1.383	PASS		c.369G>T			c.900A>G	FAILED
471	Republic of Tatarstan	216T006	MPtat003	1	2025-04-16	N/A	N/A	N/A	N/A	N/A	N/A	N/A	N/A	34.87	N/A	N/A	N/A	N/A	N/A	N/A	N/A	N/A	N/A			FAILED						FAILED
324	Republic of Tatarstan	216T002	MPtat004	9	2025-04-01	N/A	N/A	N/A	N/A	N/A	N/A	N/A	N/A	N/A	N/A	N/A	N/A	N/A	N/A	31.01	N/A	37.07	N/A			PASS		c.369G>T	n.2064A>G		c.900A>G	PASS	P1 type 1 (M129-B7)
472	Republic of Tatarstan	216T004	MPtat005	16	2025-04-07	N/A	N/A	N/A	N/A	N/A	N/A	N/A	N/A	N/A	N/A	N/A	N/A	N/A	N/A	35.8	N/A	N/A	N/A			FAILED						FAILED
473	Republic of Tatarstan	216T007	MPtat006	10	2025-04-22	N/A	N/A	N/A	N/A	N/A	N/A	N/A	N/A	N/A	N/A	N/A	N/A	N/A	N/A	37.59	N/A	N/A	38.78			FAILED						FAILED
325	Republic of Tatarstan	216T005	MPtat007	13	2025-04-07	N/A	N/A	N/A	N/A	N/A	N/A	N/A	N/A	N/A	N/A	N/A	N/A	N/A	N/A	34.72	N/A	N/A	39.44			PASS	c.262C>T;c.1644C>T	c.369G>T			c.900A>G	PASS	P1 type 1 (M129-B7)
326	Republic of Tatarstan	116T002	MPtat008	16	2025-04-11	N/A	N/A	N/A	N/A	N/A	N/A	N/A	N/A	N/A	N/A	N/A	N/A	N/A	N/A	27.97	N/A	N/A	N/A			PASS		c.369G>T	n.1620C>G		c.900A>G	PASS	P1 type 1 (M129-B7)
474	Republic of Tatarstan	216T003	MPtat009	17	2025-04-07	N/A	N/A	N/A	N/A	N/A	N/A	N/A	N/A	N/A	N/A	N/A	N/A	N/A	N/A	39.91	N/A	N/A	N/A			FAILED						FAILED
330	Republic of Tatarstan	216T012	MPtat010	12	2025-05-22	N/A	N/A	N/A	N/A	N/A	N/A	N/A	N/A	N/A	N/A	N/A	N/A	N/A	N/A	25.86	N/A	N/A	N/A			PASS		c.369G>T			c.900A>G	PASS	P1 type 1 (M129-B7)
478	Republic of Tatarstan	116T003	MPtat011	29	2025-04-30	N/A	N/A	N/A	N/A	N/A	N/A	N/A	N/A	N/A	N/A	N/A	N/A	N/A	N/A	N/A	N/A	N/A	N/A	0.146	0.256	FAILED						FAILED
331	Republic of Tatarstan	216T008	MPtat012	5	2025-05-07	N/A	N/A	N/A	N/A	N/A	N/A	N/A	N/A	N/A	N/A	N/A	N/A	N/A	N/A	27.47	N/A	N/A	N/A	2.342	1.212	PASS		c.369G>T	n.2063A>G		c.900A>G	PASS	P1 type 1 (M129-B7)
332	Republic of Tatarstan	216T010	MPtat013	9	2025-05-07	N/A	N/A	N/A	N/A	N/A	N/A	N/A	N/A	N/A	N/A	N/A	N/A	41.72	N/A	35.13	N/A	N/A	N/A	0.078	0.637	PASS		c.369G>T			c.900A>G	PASS	P1 type 1 (M129-B7)
333	Republic of Tatarstan	216T009	MPtat014	13	2025-05-07	N/A	N/A	N/A	N/A	N/A	N/A	N/A	N/A	N/A	N/A	N/A	N/A	N/A	N/A	27.23	N/A	N/A	N/A	1.437	0.343	PASS		c.369G>T			c.900A>G	PASS	P1 type 1 (M129-B7)
334	Republic of Tatarstan	216T011	MPtat015	9	2025-05-16	N/A	N/A	N/A	N/A	N/A	N/A	N/A	N/A	N/A	N/A	N/A	N/A	N/A	N/A	36.06	N/A	N/A	N/A	2.343	0.499	PASS		c.369G>T			c.900A>G	FAILED
284	Tyumen region	72T001	MPtyu001	17	2024-12-09	N/A	N/A	N/A	N/A	N/A	N/A	N/A	N/A	N/A	N/A	N/A	N/A	N/A	N/A	29	N/A	N/A	N/A	0.015	0.205	PASS		c.369G>T			c.900A>G	PASS	P1 type 1 (M129-B7)
278	Tyumen region	72T002	MPtyu002	12	2024-12-09	N/A	N/A	N/A	N/A	N/A	N/A	N/A	N/A	40	38	N/A	N/A	N/A	N/A	29	N/A	N/A	N/A	2.235	0.386	PASS		c.369G>T			c.900A>G	PASS	P1 type 1 (M129-B7)
279	Tyumen region	72T003	MPtyu003	4	2024-12-09	N/A	N/A	39	N/A	N/A	N/A	N/A	N/A	N/A	N/A	N/A	N/A	N/A	N/A	33	N/A	N/A	N/A	2.487	0.544	PASS		c.369G>T	n.2063A>G		c.900A>G	FAILED
280	Tyumen region	72T004	MPtyu004	15	2024-12-11	N/A	37	N/A	N/A	N/A	N/A	N/A	N/A	N/A	N/A	N/A	N/A	N/A	N/A	31	N/A	33	N/A	0.479	0.524	PASS		c.369G>T			c.900A>G	PASS	P1 type 1 (M129-B7)
281	Tyumen region	72T005	MPtyu005	10	2024-12-11	N/A	N/A	N/A	N/A	N/A	N/A	N/A	N/A	N/A	N/A	N/A	N/A	N/A	N/A	27	N/A	N/A	N/A	1.146	0.267	PASS		c.369G>T			c.900A>G	PASS	P1 type 1 (M129-B7)
277	Tyumen region	72T006	MPtyu006	13	2025-01-20	N/A	N/A	N/A	N/A	N/A	N/A	N/A	N/A	N/A	N/A	N/A	N/A	N/A	N/A	29	N/A	N/A	N/A	0.086	1.584	PASS		c.369G>T	n.2063A>G		c.900A>G	PASS	P1 type 1 (M129-B7)
282	Tyumen region	72T007	MPtyu007	12	2025-01-17	N/A	N/A	N/A	N/A	N/A	N/A	N/A	N/A	N/A	N/A	N/A	N/A	34	N/A	28	N/A	34	N/A	1.11	0.076	PASS		c.369G>T			c.900A>G	PASS	P1 type 1 (M129-B7)
283	Tyumen region	72T008	MPtyu008	15	2025-01-17	N/A	N/A	N/A	N/A	N/A	N/A	N/A	N/A	N/A	N/A	N/A	N/A	N/A	N/A	28	N/A	N/A	N/A	0.049	0.894	PASS		c.369G>T			c.900A>G	PASS	P1 type 1 (M129-B7)
276	Tyumen region	72T009	MPtyu009	10	2025-01-20	N/A	N/A	N/A	N/A	N/A	N/A	N/A	N/A	N/A	N/A	N/A	N/A	38	N/A	30	N/A	N/A	N/A	2.547	1.185	PASS		c.369G>T			c.900A>G	PASS	P1 type 1 (M129-B7)
468	Tyumen region	72T010	MPtyu010	9	2025-02-05	N/A	34	N/A	N/A	N/A	N/A	N/A	N/A	36	N/A	N/A	37	N/A	N/A	N/A	N/A	34	N/A	0.117	0.579	FAILED						FAILED
342	Tyumen region	72T013	MPtyu011	13	2025-05-11	N/A	N/A	N/A	N/A	N/A	N/A	N/A	N/A	N/A	N/A	N/A	N/A	42.17	N/A	31.74	N/A	N/A	N/A			PASS					c.900A>G	FAILED
469	Yamal-Nenets Autonomous Area	89T001	MPyan001	4	2025-02-28	N/A	N/A	N/A	N/A	N/A	N/A	N/A	N/A	N/A	N/A	N/A	N/A	N/A	N/A	N/A	N/A	N/A	N/A	3.186	1.173	FAILED						FAILED
273	Yamal-Nenets Autonomous Area	89T002	MPyan002	10	2025-03-18	N/A	N/A	N/A	N/A	N/A	N/A	N/A	N/A	42	N/A	N/A	N/A	N/A	N/A	37	N/A	N/A	N/A	0.412	1.34	PASS						FAILED
268	Yamal-Nenets Autonomous Area	89T003	MPyan003	13	2025-03-18	N/A	N/A	N/A	N/A	N/A	N/A	N/A	N/A	N/A	N/A	N/A	N/A	N/A	N/A	29	N/A	N/A	N/A	0.051	0.198	PASS		c.369G>T			c.900A>G	FAILED
475	Yamal-Nenets Autonomous Area	89T016	MPyan004	23	2025-04-18	N/A	N/A	N/A	N/A	N/A	N/A	N/A	N/A	N/A	N/A	N/A	N/A	N/A	N/A	N/A	N/A	N/A	N/A	2.667	3.17	FAILED						FAILED
476	Yamal-Nenets Autonomous Area	89T005	MPyan005	11	2025-03-25	N/A	N/A	N/A	N/A	N/A	N/A	N/A	N/A	N/A	N/A	N/A	N/A	N/A	N/A	39.15	N/A	N/A	N/A	2.05	0.873	FAILED						FAILED
327	Yamal-Nenets Autonomous Area	89T013	MPyan006	15	2025-04-11	N/A	N/A	N/A	N/A	N/A	N/A	N/A	N/A	N/A	N/A	N/A	N/A	N/A	N/A	35.18	N/A	N/A	N/A	0.389	0.497	PASS		c.369G>T			c.900A>G	FAILED
328	Yamal-Nenets Autonomous Area	89T017	MPyan008	20	2025-04-21	N/A	N/A	N/A	N/A	N/A	N/A	N/A	N/A	N/A	N/A	N/A	N/A	N/A	N/A	35.33	N/A	N/A	N/A	0.096	1.336	PASS					c.900A>G	FAILED
329	Yamal-Nenets Autonomous Area	89T018	MPyan009	20	2025-04-22	N/A	N/A	N/A	N/A	N/A	N/A	N/A	N/A	N/A	N/A	N/A	N/A	N/A	N/A	29.28	N/A	N/A	N/A	0.629	0.798	PASS		c.369G>T			c.900A>G	PASS	P1 type 1 (M129-B7)
477	Yamal-Nenets Autonomous Area	89T004	MPyan010	7	2025-03-25	39.25	N/A	N/A	N/A	N/A	N/A	N/A	N/A	N/A	N/A	N/A	N/A	N/A	N/A	N/A	N/A	N/A	N/A	1.421	1.402	FAILED						FAILED
335	Yamal-Nenets Autonomous Area	89T012	MPyan011	21	2025-04-10	N/A	N/A	N/A	N/A	N/A	N/A	N/A	N/A	N/A	N/A	N/A	N/A	N/A	N/A	36.64	N/A	N/A	N/A	2.169	2.519	PASS		c.369G>T	n.2063A>G		c.900A>G	FAILED
336	Yamal-Nenets Autonomous Area	89T023	MPyan012	1	2025-05-07	N/A	N/A	N/A	N/A	N/A	N/A	N/A	N/A	N/A	N/A	N/A	N/A	N/A	N/A	38.81	N/A	N/A	N/A	1.355	0.891	PASS		c.369G>T	n.2063A>G		c.900A>G	FAILED
337	Yamal-Nenets Autonomous Area	89T011	MPyan013	57	2025-04-08	N/A	N/A	N/A	N/A	N/A	N/A	N/A	N/A	N/A	N/A	N/A	N/A	40.91	N/A	37.41	N/A	N/A	N/A	0.038	0.98	PASS		c.369G>T			c.900A>G	PASS	P1 type 1 (M129-B7)
338	Yamal-Nenets Autonomous Area	89T008	MPyan014	38	2025-03-25	N/A	N/A	N/A	N/A	N/A	N/A	N/A	N/A	N/A	N/A	N/A	N/A	N/A	N/A	36.37	N/A	N/A	N/A	0.576	0.691	PASS		c.369G>T			c.900A>G	PASS	P1 type 1 (M129-B7)
339	Yamal-Nenets Autonomous Area	89T009	MPyan015	8	2025-04-02	N/A	N/A	N/A	N/A	N/A	N/A	N/A	N/A	N/A	N/A	N/A	N/A	40.21	N/A	34.29	N/A	N/A	N/A	0.262	0.322	PASS		c.369G>T			c.900A>G	PASS	P1 type 1 (M129-B7)
340	Yamal-Nenets Autonomous Area	89T010	MPyan016	37	1936-04-02	N/A	N/A	N/A	N/A	N/A	N/A	N/A	N/A	N/A	N/A	N/A	N/A	42.32	N/A	38.21	N/A	N/A	N/A	0.064	1.126	PASS		c.369G>T			c.900A>G	FAILED
341	Yamal-Nenets Autonomous Area	89T015	MPyan017	12	2025-04-18	N/A	N/A	N/A	N/A	N/A	N/A	N/A	N/A	N/A	N/A	N/A	N/A	N/A	N/A	33.06	N/A	N/A	N/A	0.153	0.509	PASS		c.369G>T;c.2475A>G	n.2063A>G		c.900A>G	PASS	P1 type 1 (M129-B7)
479	Yamal-Nenets Autonomous Area	89T014	MPyan018	14	2025-04-16	N/A	N/A	N/A	N/A	N/A	N/A	N/A	N/A	N/A	N/A	N/A	N/A	41.49	N/A	N/A	N/A	N/A	N/A	3.177	0.913	FAILED						FAILED
457	Trans-Baikal territory	75T001	MPzab001	5	2025-01-20	N/A	36	N/A	N/A	N/A	N/A	N/A	N/A	N/A	N/A	N/A	N/A	N/A	N/A	N/A	N/A	N/A	37	0.713	0.535	FAILED						FAILED
458	Trans-Baikal territory	75T002	MPzab002	17	2025-01-20	N/A	33	N/A	N/A	N/A	N/A	N/A	N/A	39	N/A	N/A	N/A	N/A	N/A	N/A	N/A	N/A	N/A	2.059	0.619	FAILED						FAILED
285	Trans-Baikal territory	75T003	MPzab003	10	2025-01-22	N/A	N/A	N/A	N/A	N/A	N/A	N/A	N/A	40	N/A	N/A	N/A	N/A	N/A	39	N/A	30	N/A	0.014	0.22	PASS		c.369G>T;c.2475A>G			c.900A>G	FAILED
272	Trans-Baikal territory	75T004	MPzab004	39	2025-01-28	N/A	N/A	N/A	N/A	N/A	N/A	N/A	N/A	N/A	38	N/A	N/A	N/A	N/A	36	N/A	N/A	31	0.13	1.176	PASS		c.369G>T			c.900A>G	PASS	P1 type 1 (M129-B7)
459	Trans-Baikal territory	75T005	MPzab005	18	2025-01-28	N/A	38	N/A	N/A	N/A	N/A	N/A	N/A	N/A	N/A	N/A	N/A	N/A	N/A	N/A	N/A	37	N/A	3.124	0.627	FAILED						FAILED
460	Trans-Baikal territory	75T006	MPzab006	18	2025-02-02	N/A	N/A	N/A	N/A	N/A	N/A	N/A	N/A	N/A	N/A	N/A	N/A	39	N/A	N/A	N/A	N/A	N/A	0.034	0.218	FAILED						FAILED

## Sheet: Table 4 Patients metadata&res 
Table 4. Patients' metadata, PCR and sequencing results
№	region	ID	SBM ID	Age	Sample collection	hAdV	hRhV	hBoV	MPV	hCoV HKU1	hCoV OC43	hCoV 229Е	hCoV NL63	RSV	hPIV 1/3	hPIV 2/4	Influenza A	SARS-CoV-2	Influenza B	M. pneumoniae	C. pneumoniae	H. influenzae	S. pneumoniae	IgM titer	IgG titer	Seq QC	23s rRNA mutation	gyrA mutation	gyrB mutation	parC mutation	parE mutation	Body temperature in hospital	Body temperature at onset	Days from onset of illness to hospitalization
270	Moscow	277T006	MPmow058	21	2025-02-25	N/A	36	N/A	N/A	N/A	N/A	N/A	N/A	38	N/A	N/A	N/A	N/A	N/A	N/A	N/A	N/A	N/A	2.249	0.483	PASS	n.1579T>C;n.1891C>A					N/A	N/A	10
271	Moscow	277T007	MPmow059	36	2025-02-25	N/A	35	N/A	N/A	N/A	N/A	N/A	N/A	36	N/A	N/A	N/A	N/A	N/A	37	N/A	N/A	N/A	0.111	0.605	PASS	n.1290A>G;n.2063A>G	c.369G>T;c.2374C>G;c.2475A>G		c.900A>G		N/A	39	10
274	Moscow	277T011	MPmow063	26	2025-03-13	N/A	N/A	N/A	N/A	N/A	N/A	N/A	N/A	N/A	N/A	N/A	N/A	N/A	N/A	34	N/A	N/A	N/A	3.154	1.017	PASS	n.1290A>G;n.2063A>G	c.369G>T;c.2374C>G		c.900A>G		N/A	39	13
276	Tyumen region	72T009	MPtyu009	10	2025-01-20	N/A	N/A	N/A	N/A	N/A	N/A	N/A	N/A	N/A	N/A	N/A	N/A	38	N/A	30	N/A	N/A	N/A	2.547	1.185	PASS	n.1290A>G	c.369G>T;c.2374C>G		c.900A>G		36.2	N/A	8
277	Tyumen region	72T006	MPtyu006	13	2025-01-20	N/A	N/A	N/A	N/A	N/A	N/A	N/A	N/A	N/A	N/A	N/A	N/A	N/A	N/A	29	N/A	N/A	N/A	0.086	1.584	PASS	n.1290A>G;n.2063A>G	c.369G>T;c.2374C>G		c.900A>G		37	N/A
278	Tyumen region	72T002	MPtyu002	12	2024-12-09	N/A	N/A	N/A	N/A	N/A	N/A	N/A	N/A	40	38	N/A	N/A	N/A	N/A	29	N/A	N/A	N/A	2.235	0.386	PASS	n.1290A>G	c.369G>T;c.2374C>G		c.900A>G		38	40	6
279	Tyumen region	72T003	MPtyu003	4	2024-12-09	N/A	N/A	39	N/A	N/A	N/A	N/A	N/A	N/A	N/A	N/A	N/A	N/A	N/A	33	N/A	N/A	N/A	2.487	0.544	PASS	n.1290A>G;n.2063A>G	c.369G>T;c.2374C>G		c.900A>G		36.6	N/A	9
280	Tyumen region	72T004	MPtyu004	15	2024-12-11	N/A	37	N/A	N/A	N/A	N/A	N/A	N/A	N/A	N/A	N/A	N/A	N/A	N/A	31	N/A	33	N/A	0.479	0.524	PASS	n.1290A>G	c.369G>T;c.2374C>G		c.900A>G		37.2	39	3
281	Tyumen region	72T005	MPtyu005	10	2024-12-11	N/A	N/A	N/A	N/A	N/A	N/A	N/A	N/A	N/A	N/A	N/A	N/A	N/A	N/A	27	N/A	N/A	N/A	1.146	0.267	PASS	n.1290A>G	c.369G>T;c.2374C>G		c.900A>G		35.9	39	7
282	Tyumen region	72T007	MPtyu007	12	2025-01-17	N/A	N/A	N/A	N/A	N/A	N/A	N/A	N/A	N/A	N/A	N/A	N/A	34	N/A	28	N/A	34	N/A	1.11	0.076	PASS	n.1290A>G	c.369G>T;c.2374C>G		c.900A>G		36.8	37.5	5
283	Tyumen region	72T008	MPtyu008	15	2025-01-17	N/A	N/A	N/A	N/A	N/A	N/A	N/A	N/A	N/A	N/A	N/A	N/A	N/A	N/A	28	N/A	N/A	N/A	0.049	0.894	PASS	n.1290A>G	c.369G>T;c.2374C>G		c.900A>G		36.7	39.9	5
284	Tyumen region	72T001	MPtyu001	17	2024-12-09	N/A	N/A	N/A	N/A	N/A	N/A	N/A	N/A	N/A	N/A	N/A	N/A	N/A	N/A	29	N/A	N/A	N/A	0.015	0.205	PASS	n.1290A>G	c.369G>T;c.2374C>G		c.900A>G		37.4	39.5	7
293	Moscow	277T003	MPmow055	42	2024-12-11	N/A	N/A	N/A	N/A	N/A	N/A	N/A	N/A	N/A	N/A	N/A	N/A	N/A	N/A	35	N/A	N/A	N/A	0.437	1.294	PASS	n.2733_2734insA;n.1290A>G	c.1065T>C;c.1597G>T;c.2113T>G;c.2374C>G	c.606T>C;c.894T>C	c.369C>G;c.637A>G;c.660G>T;c.900A>G;c.1158C>G;c.1360C>T	c.462G>T;c.853A>G	40.5	38.5	8
294	Moscow	277T001	MPmow053	24	2024-12-09	N/A	36	N/A	N/A	N/A	N/A	N/A	N/A	N/A	N/A	N/A	N/A	N/A	N/A	N/A	N/A	N/A	N/A	0.41	0.391	PASS	n.1290A>G	c.369G>T;c.2374C>G		c.900A>G		38	39.6	4
295	Moscow	277T002	MPmow054	38	2024-12-09	N/A	N/A	N/A	N/A	N/A	N/A	N/A	N/A	N/A	N/A	N/A	N/A	N/A	N/A	38	N/A	N/A	N/A	0.302	3.271	PASS	n.1290A>G	c.369G>T;c.2374C>G		c.900A>G		N/A	39.5	9 (?)
326	Republic of Tatarstan	116T002	MPtat008	16	2025-04-11	N/A	N/A	N/A	N/A	N/A	N/A	N/A	N/A	N/A	N/A	N/A	N/A	N/A	N/A	27.97	N/A	N/A	N/A			PASS	n.1290A>G;n.1620C>G	c.369G>T;c.2374C>G		c.900A>G		N/A	39.5	4
335	Yamal-Nenets Autonomous Area	89T012	MPyan011	21	2025-04-10	N/A	N/A	N/A	N/A	N/A	N/A	N/A	N/A	N/A	N/A	N/A	N/A	N/A	N/A	36.64	N/A	N/A	N/A	2.169	2.519	PASS	n.1290A>G;n.2063A>G	c.369G>T;c.2374C>G		c.900A>G		N/A	N/A	N/A
336	Yamal-Nenets Autonomous Area	89T023	MPyan012	1	2025-05-07	N/A	N/A	N/A	N/A	N/A	N/A	N/A	N/A	N/A	N/A	N/A	N/A	N/A	N/A	38.81	N/A	N/A	N/A	1.355	0.891	PASS	n.2063A>G	c.369G>T;c.2374C>G		c.900A>G		37.2	37.2	11
337	Yamal-Nenets Autonomous Area	89T011	MPyan013	57	2025-04-08	N/A	N/A	N/A	N/A	N/A	N/A	N/A	N/A	N/A	N/A	N/A	N/A	40.91	N/A	37.41	N/A	N/A	N/A	0.038	0.98	PASS	n.1290A>G	c.369G>T;c.2374C>G		c.900A>G		N/A	N/A	N/A
338	Yamal-Nenets Autonomous Area	89T008	MPyan014	38	2025-03-25	N/A	N/A	N/A	N/A	N/A	N/A	N/A	N/A	N/A	N/A	N/A	N/A	N/A	N/A	36.37	N/A	N/A	N/A	0.576	0.691	PASS	n.1290A>G	c.369G>T;c.2374C>G		c.900A>G		N/A	N/A	N/A
339	Yamal-Nenets Autonomous Area	89T009	MPyan015	8	2025-04-02	N/A	N/A	N/A	N/A	N/A	N/A	N/A	N/A	N/A	N/A	N/A	N/A	40.21	N/A	34.29	N/A	N/A	N/A	0.262	0.322	PASS	n.1290A>G	c.369G>T;c.2374C>G		c.900A>G		36.6	39.5	8
340	Yamal-Nenets Autonomous Area	89T010	MPyan016	37	1936-04-02	N/A	N/A	N/A	N/A	N/A	N/A	N/A	N/A	N/A	N/A	N/A	N/A	42.32	N/A	38.21	N/A	N/A	N/A	0.064	1.126	PASS		c.369G>T;c.2374C>G		c.900A>G		N/A	N/A	N/A
341	Yamal-Nenets Autonomous Area	89T015	MPyan017	12	2025-04-18	N/A	N/A	N/A	N/A	N/A	N/A	N/A	N/A	N/A	N/A	N/A	N/A	N/A	N/A	33.06	N/A	N/A	N/A	0.153	0.509	PASS	n.1290A>G;n.2063A>G	c.369G>T;c.2374C>G;c.2475A>G		c.900A>G		36.6	39	N/A
342	Tyumen region	72T013	MPtyu011	13	2025-05-11	N/A	N/A	N/A	N/A	N/A	N/A	N/A	N/A	N/A	N/A	N/A	N/A	42.17	N/A	31.74	N/A	N/A	N/A			PASS	n.1290A>G	c.369G>T;c.2374C>G		c.900A>G		36	38.5	9
463	Moscow	277T004	MPmow056	27	2024-12-12	N/A	N/A	N/A	N/A	N/A	N/A	N/A	N/A	N/A	N/A	N/A	N/A	37	N/A	N/A	N/A	N/A	N/A	3.294	0.42	FAILED						37	38	12
465	Moscow	277T008	MPmow060	26	2025-02-25	N/A	N/A	N/A	N/A	N/A	N/A	40	N/A	N/A	N/A	N/A	N/A	N/A	N/A	N/A	N/A	N/A	N/A	0.211	0.117	FAILED						N/A	39	10
466	Moscow	277T009	MPmow061	28	2025-02-25	N/A	N/A	N/A	N/A	N/A	N/A	N/A	N/A	43	N/A	N/A	N/A	N/A	N/A	38	N/A	N/A	N/A	1.319	0.267	FAILED						36.9	37.5	9
467	Moscow	277T010	MPmow062	52	2025-03-12	N/A	N/A	N/A	N/A	N/A	N/A	N/A	N/A	N/A	N/A	N/A	N/A	N/A	N/A	N/A	N/A	N/A	N/A	1.063	0.268	FAILED						37.1	N/A	7
468	Tyumen region	72T010	MPtyu010	9	2025-02-05	N/A	34	N/A	N/A	N/A	N/A	N/A	N/A	36	N/A	N/A	37	N/A	N/A	N/A	N/A	34	N/A	0.117	0.579	FAILED						39.1	39	2
478	Republic of Tatarstan	116T003	MPtat011	29	2025-04-30	N/A	N/A	N/A	N/A	N/A	N/A	N/A	N/A	N/A	N/A	N/A	N/A	N/A	N/A	N/A	N/A	N/A	N/A	0.146	0.256	FAILED						38.4	39.4	4
479	Yamal-Nenets Autonomous Area	89T014	MPyan018	14	2025-04-16	N/A	N/A	N/A	N/A	N/A	N/A	N/A	N/A	N/A	N/A	N/A	N/A	41.49	N/A	N/A	N/A	N/A	N/A	3.177	0.913	FAILED						38.1	39.5	6

## Sheet: Table 5 Statistics
Table 5.1 Regional differences in macrolide resistance
Macrolide resistance
Region	p-value
Amur region	0.437342
Nizhny Novgorod Region	0.0760151
Novgorod Region	0.0119394
Republic of Mari El	0.489188
Chuvash Republic	0.932306
Stavropol Territory	0.783806
p = 0.008
Table 5.2 Associations between co-infections and age groups
Coinfections
Groups	hAdV	hRhV	hBoV	MPV	hCoV HKU1	hCoV OC43	hCoV 229Е	hCoV NL63	RSV	hPIV 1/3	hPIV 2/4	Influenza A	SARS-CoV-2	Influenza B	C. pneumoniae	H. influenzae	S. pneumoniae
pre-school vs. school	1.32924	1.40803	1.32628	0.652304	1	1.72171	1	1	1.78344	1.74649	1.3477	1.83409	1.41084	1	1.50179	1.01783	1.29693
pre-school vs. adults	0.329161	1.28166	0.655749	0.655749	1	0.540741	0.655749	1	0.519341	1	1.34425	1	1.72348	1	0.540741	0.00396635	0.0646539
school vs. adults	0.427489	0.9571	0.79005	1	1	0.38964	0.94689	1	0.192753	0.577478	1	0.855478	0.997775	1	0.625333	0.0852757	0.0876348
p = 0.003

## Sheet: Figure 3. Statistics
Figure 3. The distribution of M. pneumoniae Ct-values
